# Supplementary material for: Study on the relationship between DNA methylation of target CpG sites in peripheral blood and gestational diabetes during early pregnancy
Source: Sci Rep. 2021 Oct 14;11:20455. doi: 10.1038/s41598-021-99836-2 (PMC8516930; doi:10.1038/s41598-021-99836-2)
Supplement: Supplementary file 1 — Supplementary Information 1. [file 41598_2021_99836_MOESM1_ESM.xlsx]

## Sheet: QC_RawData
Sample	R1					R2
	Total Reads	Reads length	Q20	Q30	BaseCount(M)	Total Reads	Reads length	Q20	Q30	BaseCount(M)
30124	5302316	17-151	100.00%	98.86%	796.38	5302316	17-151	99.91%	97.94%	794.7
30132	72213	17-151	100.00%	97.68%	10.17	72213	17-151	99.51%	95.35%	10.18
30139	86433	17-151	100.00%	97.70%	11.68	86433	17-151	99.61%	95.61%	11.7
30147	90426	15-151	99.99%	97.51%	12.43	90426	15-151	99.50%	94.66%	12.45
30149	84006	17-151	100.00%	97.71%	11.48	84006	17-151	99.60%	95.53%	11.49
30169	85433	15-151	100.00%	97.51%	11.85	85433	17-151	99.53%	95.20%	11.87
30176	86931	16-151	100.00%	97.78%	12.14	86931	16-151	99.47%	94.92%	12.15
30179	67275	15-151	100.00%	97.35%	9.46	67275	17-151	99.46%	94.11%	9.47
30188	5321	25-151	100.00%	97.59%	0.74	5321	25-151	99.59%	94.98%	0.74
30202	107234	17-151	100.00%	97.62%	14.9	107234	17-151	99.54%	94.90%	14.92
30204	101322	15-151	100.00%	89.78%	14.16	101322	17-151	99.49%	86.79%	14.16
30211	65124	17-151	100.00%	97.66%	9.2	65124	17-151	99.48%	95.15%	9.21
30212	70770	16-151	100.00%	97.43%	9.77	70770	16-151	99.61%	95.73%	9.78
30218	83998	17-151	100.00%	97.05%	11.83	83998	17-151	99.52%	95.16%	11.83
30243	61889	17-151	99.99%	97.30%	8.84	61889	17-151	99.50%	95.07%	8.84
30254	86458	17-151	99.99%	97.47%	11.9	86458	17-151	99.48%	95.06%	11.91
30283	55493	17-151	100.00%	97.52%	7.59	55493	17-151	99.55%	95.86%	7.6
30286	56476	16-151	100.00%	97.26%	7.97	56476	18-151	99.47%	95.00%	7.98
30287	92690	17-151	100.00%	96.74%	12.93	92690	17-151	99.55%	95.07%	12.94
30296	91159	15-151	99.99%	93.97%	12.41	91159	17-151	99.53%	91.81%	12.43
30351	83307	17-151	100.00%	97.58%	11.57	83307	17-151	99.49%	95.07%	11.58
30352	65336	15-151	100.00%	97.73%	9.16	65336	17-151	99.39%	94.59%	9.16
30361	51674	15-151	100.00%	97.69%	7.33	51674	17-151	99.37%	94.61%	7.34
30362	58694	24-151	99.99%	97.65%	8.29	58694	24-151	99.45%	94.76%	8.3
30380	85490	15-151	100.00%	97.54%	11.75	85490	15-151	99.57%	95.14%	11.76
30388	88512	17-151	99.99%	96.98%	12.09	88512	17-151	99.57%	94.67%	12.11
30398	69416	16-151	100.00%	97.43%	9.65	69416	17-151	99.33%	94.08%	9.66
30407	70949	15-151	100.00%	97.72%	10.03	70949	17-151	99.58%	95.17%	10.04
30452	67345	17-151	100.00%	97.32%	9.2	67345	17-151	99.55%	95.45%	9.22
30454	61276	18-151	100.00%	97.54%	8.68	61276	18-151	99.40%	93.91%	8.68
30461	77541	17-151	100.00%	97.50%	10.63	77541	17-151	99.55%	95.26%	10.64
30462	48309	18-151	100.00%	97.18%	6.95	48309	18-151	99.45%	94.97%	6.94
30464	77362	19-151	99.99%	97.29%	11.14	77362	19-151	99.45%	94.78%	11.14
30467	53438	17-151	100.00%	97.09%	7.73	53438	17-151	99.53%	95.13%	7.72
30469	90121	17-151	100.00%	97.30%	12.68	90121	17-151	99.57%	94.88%	12.68
30473	47684	17-151	100.00%	97.21%	6.93	47684	17-151	99.49%	94.91%	6.92
30478	39263	15-151	100.00%	97.60%	5.63	39263	15-151	99.37%	94.16%	5.63
30479	83132	17-151	100.00%	97.31%	11.85	83132	17-151	99.55%	95.03%	11.85
30482	65772	17-151	100.00%	97.49%	9.23	65772	17-151	99.54%	95.33%	9.23
30491	59217	17-151	100.00%	97.31%	8.46	59217	17-151	99.48%	94.88%	8.46
30497	73864	15-151	100.00%	97.74%	10.43	73864	15-151	99.46%	94.96%	10.44
30528	49692	17-151	99.99%	97.34%	7.2	49692	17-151	99.48%	94.53%	7.2
30542	80674	15-151	99.98%	87.71%	11.28	80674	17-151	99.45%	84.72%	11.29
30565	48358	15-151	99.99%	97.46%	6.98	48358	17-151	99.45%	94.93%	6.98
30568	92957	17-151	100.00%	97.67%	12.58	92957	17-151	99.55%	95.16%	12.6
30571	91161	17-151	100.00%	97.62%	12.81	91161	17-151	99.48%	94.61%	12.82
30575	51279	17-151	100.00%	97.31%	7.44	51279	17-151	99.48%	94.82%	7.44
30576	68433	17-151	100.00%	97.38%	9.76	68433	17-151	99.48%	94.96%	9.76
30580	43282	18-151	100.00%	97.08%	6.33	43282	18-151	99.47%	94.64%	6.32
30581	45832	17-151	100.00%	97.40%	6.61	45832	17-151	99.50%	94.66%	6.61
30586	34941	18-151	100.00%	97.39%	5.07	34941	18-151	99.46%	95.19%	5.07
30589	77800	17-151	100.00%	97.29%	10.8	77800	17-151	99.50%	94.86%	10.82
30606	47644	17-151	100.00%	97.28%	6.92	47644	17-151	99.55%	94.86%	6.92
30612	38822	15-151	100.00%	97.26%	5.64	38822	17-151	99.54%	95.39%	5.64
30635	74056	17-151	100.00%	97.55%	10.62	74056	17-151	99.49%	94.82%	10.62
30637	36120	17-151	100.00%	97.69%	5.25	36120	17-151	99.47%	94.71%	5.25
30638	42598	18-151	100.00%	97.29%	6.22	42598	18-151	99.44%	94.74%	6.22
30641	39252	17-151	100.00%	97.26%	5.6	39252	17-151	99.41%	94.49%	5.6
30647	79934	15-151	100.00%	97.51%	11.38	79934	17-151	99.50%	94.59%	11.39
30649	15054	15-151	99.99%	96.86%	2.07	15054	17-151	99.52%	94.70%	2.07
30650	81401	15-151	100.00%	97.41%	11.26	81401	17-151	99.58%	94.81%	11.27
30651	54180	17-151	100.00%	97.19%	7.67	54180	17-151	99.51%	95.30%	7.68
30653	53330	25-151	100.00%	97.42%	7.69	53330	25-151	99.39%	94.37%	7.69
30654	50382	17-151	100.00%	97.36%	7.24	50382	17-151	99.49%	95.10%	7.24
30655	28359	15-151	100.00%	97.55%	3.96	28359	17-151	99.41%	94.80%	3.96
30656	39286	24-151	99.99%	97.32%	5.7	39286	24-151	99.51%	94.82%	5.7
30662	48828	24-151	100.00%	97.74%	6.89	48828	24-151	99.35%	94.84%	6.89
30664	61764	18-151	100.00%	97.45%	8.82	61764	18-151	99.43%	94.71%	8.83
30671	57587	17-151	100.00%	97.39%	8.21	57587	17-151	99.42%	94.30%	8.2
30679	56790	17-151	99.99%	97.71%	8.2	56790	17-151	99.45%	94.99%	8.2
30684	80270	17-151	100.00%	97.52%	11.17	80270	17-151	99.56%	95.32%	11.17
30686	72098	17-151	100.00%	97.44%	10.14	72098	17-151	99.44%	94.52%	10.15
30691	75310	15-151	99.99%	97.60%	10.38	75310	18-151	99.46%	94.59%	10.39
30693	71910	17-151	100.00%	97.59%	9.86	71910	17-151	99.60%	95.64%	9.87
30694	65308	17-151	100.00%	97.44%	9.01	65308	17-151	99.60%	95.25%	9.02
30697	88028	15-151	100.00%	97.78%	12.05	88028	17-151	99.60%	95.54%	12.07
30701	77227	17-151	100.00%	97.28%	10.36	77227	17-151	99.58%	95.50%	10.37
30704	89221	17-151	100.00%	97.59%	12.48	89221	17-151	99.45%	94.93%	12.49
30710	94999	17-151	100.00%	97.64%	13.28	94999	17-151	99.57%	95.22%	13.29
30716	88022	15-151	100.00%	97.56%	12	88022	15-151	99.56%	94.88%	12.02
30717	80921	15-151	100.00%	97.73%	11.25	80921	15-151	99.52%	94.73%	11.26
30722	64692	17-151	100.00%	96.87%	8.89	64692	17-151	99.49%	93.99%	8.9
30728	90728	25-151	100.00%	97.50%	12.94	90728	25-151	99.47%	94.73%	12.94
30732	110151	15-151	100.00%	97.53%	14.94	110151	17-151	99.56%	94.95%	14.97
30734	133075	18-151	99.99%	97.83%	19.31	133075	18-151	99.58%	96.25%	19.3
30735	85710	17-151	100.00%	97.46%	11.61	85710	17-151	99.52%	94.86%	11.63
30739	71237	17-151	100.00%	97.59%	10.17	71237	17-151	99.56%	95.55%	10.17
30742	56182	17-151	100.00%	97.50%	8.06	56182	17-151	99.56%	95.25%	8.07
30747	56506	18-151	100.00%	97.50%	7.97	56506	18-151	99.46%	94.65%	7.98
30750	62897	15-151	100.00%	97.72%	8.82	62897	18-151	99.63%	95.65%	8.83
30752	50398	16-151	100.00%	97.49%	7.08	50398	17-151	99.50%	95.29%	7.08
30754	75530	17-151	100.00%	97.86%	10.7	75530	17-151	99.61%	95.77%	10.73
30758	96684	17-151	100.00%	97.19%	13.35	96684	17-151	99.46%	94.82%	13.37
30764	63655	17-151	100.00%	97.21%	8.95	63655	17-151	99.51%	94.42%	8.96
30765	22797	18-151	100.00%	97.70%	3.28	22797	18-151	99.46%	95.10%	3.28
30773	60668	18-151	100.00%	97.61%	8.63	60668	18-151	99.47%	95.18%	8.62
30774	71117	17-151	100.00%	97.53%	9.57	71117	17-151	99.41%	94.90%	9.58
30790	55520	18-151	100.00%	97.52%	7.95	55520	18-151	99.45%	94.96%	7.95
30794	55829	25-151	99.99%	93.48%	8.16	55829	25-151	99.46%	90.44%	8.15
30803	68588	15-151	100.00%	97.22%	9.75	68588	17-151	99.53%	94.23%	9.75
30806	76395	15-151	100.00%	97.65%	10.87	76395	15-151	99.47%	94.96%	10.87
30811	80856	15-151	100.00%	97.64%	11.77	80856	15-151	99.43%	94.25%	11.77
30830	92770	15-151	99.99%	97.28%	12.87	92770	17-151	99.47%	94.64%	12.88
30844	80887	17-151	100.00%	97.26%	11.16	80887	17-151	99.54%	94.81%	11.17
30853	49924	18-151	100.00%	97.44%	7.23	49924	18-151	99.48%	94.83%	7.22
30855	46174	17-151	100.00%	97.35%	6.67	46174	17-151	99.44%	94.94%	6.67
30868	81756	15-151	99.82%	94.85%	11.28	81756	15-151	99.47%	92.42%	11.32
30869	92104	17-151	100.00%	97.31%	12.38	92104	17-151	99.58%	95.34%	12.39
30874	80506	15-151	100.00%	97.42%	10.63	80506	17-151	99.62%	95.59%	10.65
30881	92434	15-151	100.00%	97.63%	12.65	92434	17-151	99.56%	95.58%	12.66
30885	85686	17-151	100.00%	97.18%	11.52	85686	17-151	99.52%	94.86%	11.53
30892	84266	17-151	100.00%	97.58%	12.25	84266	17-151	99.47%	94.63%	12.25
30894	74414	16-151	100.00%	97.78%	10.44	74414	17-151	99.56%	95.16%	10.45
30898	52860	17-151	100.00%	97.19%	7.38	52860	17-151	99.44%	94.77%	7.38
30899	95177	15-151	100.00%	97.57%	12.83	95177	16-151	99.53%	95.21%	12.84
30910	83886	16-151	100.00%	97.19%	11.53	83886	16-151	99.56%	95.20%	11.54
30918	59689	18-151	100.00%	97.65%	8.7	59689	18-151	99.47%	94.58%	8.7
30919	50878	16-151	100.00%	97.70%	7.4	50878	16-151	99.42%	94.49%	7.4
30921	80083	25-151	100.00%	97.47%	11.42	80083	25-151	99.45%	94.67%	11.42
30926	108531	16-151	99.99%	97.63%	14.98	108531	18-151	99.54%	95.22%	15
30933	69342	17-151	100.00%	97.78%	9.48	69342	17-151	99.52%	95.19%	9.49
30940	86156	16-151	100.00%	97.66%	11.72	86156	17-151	99.56%	95.36%	11.75
30941	34080	17-151	99.99%	96.42%	3.64	34080	17-151	99.46%	94.33%	3.67
30944	95662	16-151	99.99%	83.37%	13.62	95662	16-151	99.49%	79.61%	13.62
30954	68317	18-151	100.00%	97.70%	9.8	68317	18-151	99.44%	94.75%	9.8
30959	95407	15-151	100.00%	97.12%	13.35	95407	17-151	99.47%	94.16%	13.36
30967	80038	15-151	100.00%	97.87%	11.12	80038	15-151	99.60%	95.34%	11.14
30973	102890	17-151	100.00%	97.33%	14.52	102890	17-151	99.46%	94.05%	14.52
30976	68649	17-151	100.00%	97.39%	9.83	68649	17-151	99.51%	94.81%	9.83
30994	70083	16-151	100.00%	97.75%	10.01	70083	16-151	99.73%	96.58%	10.02
30995	54036	17-151	100.00%	97.73%	7.71	54036	23-151	99.36%	94.94%	7.71
30997	87389	15-151	100.00%	97.31%	11.66	87389	15-151	99.52%	94.94%	11.68
30999	54965	15-151	99.99%	97.57%	7.72	54965	15-151	99.48%	95.05%	7.73
31002	100815	17-151	99.99%	97.32%	14.09	100815	17-151	99.57%	95.77%	14.1
31003	24432	17-151	100.00%	97.07%	3.48	24432	17-151	99.41%	94.76%	3.48
31006	78419	17-151	99.99%	97.56%	10.98	78419	17-151	99.56%	94.71%	10.99
31008	2827333	16-151	100.00%	98.85%	420.77	2827333	16-151	99.54%	96.24%	419.86
31012	60289	17-151	100.00%	97.70%	8.38	60289	17-151	99.44%	95.07%	8.39
31013	65561	17-151	100.00%	97.30%	8.92	65561	17-151	99.52%	94.88%	8.94
31015	67589	17-151	100.00%	97.63%	9.19	67589	17-151	99.58%	95.37%	9.2
31017	65689	15-151	100.00%	97.61%	9.04	65689	17-151	99.51%	94.73%	9.05
31035	79952	17-151	100.00%	97.69%	11.14	79952	17-151	99.58%	95.12%	11.16
31036	96010	17-151	100.00%	97.47%	13.48	96010	17-151	99.56%	94.87%	13.5
31038	87647	17-151	100.00%	97.37%	12.14	87647	17-151	99.61%	95.52%	12.16
31047	70317	17-151	100.00%	97.59%	9.91	70317	17-151	99.60%	95.52%	9.92
31054	64344	16-151	100.00%	97.48%	9.02	64344	16-151	99.56%	95.45%	9.04
31057	78793	17-151	100.00%	97.84%	10.6	78793	17-151	99.51%	95.00%	10.62
31058	80082	15-151	100.00%	97.28%	11.39	80082	15-151	99.53%	94.63%	11.39
31063	74497	15-151	99.99%	97.73%	10.18	74497	17-151	99.50%	95.05%	10.19
31064	34274	25-151	100.00%	97.56%	4.97	34274	25-151	99.39%	94.34%	4.96
31073	87178	17-151	100.00%	97.64%	11.98	87178	17-151	99.43%	94.57%	11.99
31076	93316	15-151	99.99%	91.18%	12.86	93316	17-151	99.39%	88.16%	12.87
31084	87356	18-151	100.00%	97.50%	12.56	87356	18-151	99.43%	94.25%	12.56
31087	96846	15-151	99.99%	97.33%	13.85	96846	18-151	99.43%	94.43%	13.85
31089	67839	17-151	100.00%	97.65%	9.79	67839	17-151	99.43%	94.66%	9.79
31090	69731	18-151	99.99%	97.67%	9.89	69731	18-151	99.37%	94.44%	9.89
31094	114455	17-151	100.00%	96.69%	16.57	114455	17-151	99.46%	93.68%	16.57
31097	75778	18-151	99.99%	97.63%	10.95	75778	18-151	99.57%	96.38%	10.96
31100	42272	15-151	99.99%	95.64%	5.78	42272	17-151	99.46%	95.65%	5.77
31103	77163	17-151	100.00%	97.65%	10.6	77163	17-151	99.48%	95.12%	10.61

## Sheet: QC_CleanData
Sample	Clean Reads	Raw Reads	Clean Reads Ratio	Q20	Q30
30124	52745	5302316	0.01	99.98%	96.96%
30132	60486	72213	0.84	99.98%	97.04%
30139	66909	86433	0.77	99.98%	97.28%
30147	72655	90426	0.8	99.97%	96.59%
30149	67213	84006	0.8	99.98%	97.31%
30169	70174	85433	0.82	99.98%	96.94%
30176	71475	86931	0.82	99.97%	97.16%
30179	56360	67275	0.84	99.97%	96.72%
30188	4287	5321	0.81	99.98%	97.29%
30202	88456	107234	0.82	99.97%	96.61%
30204	75049	101322	0.74	99.98%	96.63%
30211	55066	65124	0.85	99.97%	97.02%
30212	57690	70770	0.82	99.98%	97.12%
30218	70124	83998	0.83	99.97%	96.61%
30243	52963	61889	0.86	99.97%	96.88%
30254	69245	86458	0.8	99.97%	96.76%
30283	44997	55493	0.81	99.98%	97.29%
30286	47718	56476	0.84	99.98%	96.97%
30287	76449	92690	0.82	99.98%	96.55%
30296	68833	91159	0.76	99.98%	96.78%
30351	68681	83307	0.82	99.97%	97.30%
30352	54303	65336	0.83	99.97%	97.28%
30361	43980	51674	0.85	99.96%	96.99%
30362	49629	58694	0.85	99.98%	96.91%
30380	68849	85490	0.81	99.98%	97.00%
30388	70737	88512	0.8	99.97%	96.46%
30398	57236	69416	0.82	99.97%	96.83%
30407	60443	70949	0.85	99.97%	96.80%
30452	53689	67345	0.8	99.96%	96.88%
30454	51536	61276	0.84	99.97%	96.45%
30461	62252	77541	0.8	99.98%	96.85%
30462	41916	48309	0.87	99.98%	96.80%
30464	67090	77362	0.87	99.97%	96.70%
30467	46207	53438	0.86	99.97%	97.24%
30469	74744	90121	0.83	99.97%	96.79%
30473	41181	47684	0.86	99.97%	97.03%
30478	33675	39263	0.86	99.98%	96.94%
30479	71495	83132	0.86	99.98%	96.73%
30482	54807	65772	0.83	99.97%	96.92%
30491	50755	59217	0.86	99.97%	96.91%
30497	62598	73864	0.85	99.97%	97.20%
30528	43264	49692	0.87	99.96%	96.52%
30542	58745	80674	0.73	99.98%	96.68%
30565	42311	48358	0.87	99.97%	96.74%
30568	72901	92957	0.78	99.98%	97.09%
30571	76204	91161	0.84	99.98%	96.73%
30575	45430	51279	0.89	99.97%	96.79%
30576	58511	68433	0.86	99.96%	96.47%
30580	38310	43282	0.89	99.96%	96.83%
30581	39619	45832	0.86	99.97%	96.78%
30586	29646	34941	0.85	99.97%	96.91%
30589	62619	77800	0.8	99.98%	96.66%
30606	41970	47644	0.88	99.97%	96.91%
30612	34191	38822	0.88	99.98%	97.30%
30635	63827	74056	0.86	99.96%	96.78%
30637	31792	36120	0.88	99.96%	96.98%
30638	37799	42598	0.89	99.96%	97.11%
30641	33241	39252	0.85	99.97%	96.88%
30647	68507	79934	0.86	99.96%	96.83%
30649	11999	15054	0.8	99.99%	96.57%
30650	66377	81401	0.82	99.98%	96.85%
30651	45551	54180	0.84	99.97%	96.57%
30653	46492	53330	0.87	99.97%	96.87%
30654	43633	50382	0.87	99.96%	97.00%
30655	23494	28359	0.83	99.96%	97.12%
30656	34527	39286	0.88	99.96%	96.76%
30662	41056	48828	0.84	99.97%	97.29%
30664	53108	61764	0.86	99.98%	97.06%
30671	48569	57587	0.84	99.96%	96.78%
30679	49347	56790	0.87	99.97%	96.91%
30684	66422	80270	0.83	99.97%	97.06%
30686	59619	72098	0.83	99.97%	97.03%
30691	60343	75310	0.8	99.96%	97.19%
30693	57551	71910	0.8	99.98%	96.85%
30694	53125	65308	0.81	99.98%	96.76%
30697	70852	88028	0.8	99.97%	96.90%
30701	59290	77227	0.77	99.98%	96.91%
30704	74516	89221	0.84	99.97%	97.13%
30710	79071	94999	0.83	99.98%	97.09%
30716	70083	88022	0.8	99.98%	96.83%
30717	66265	80921	0.82	99.98%	97.02%
30722	51752	64692	0.8	99.98%	96.41%
30728	77662	90728	0.86	99.99%	96.98%
30732	86971	110151	0.79	99.98%	96.73%
30734	60866	133075	0.46	99.98%	97.11%
30735	67584	85710	0.79	99.98%	96.61%
30739	61285	71237	0.86	99.98%	97.16%
30742	48805	56182	0.87	99.97%	97.16%
30747	47571	56506	0.84	99.97%	97.23%
30750	52726	62897	0.84	99.98%	97.10%
30752	41495	50398	0.82	99.98%	97.14%
30754	65634	75530	0.87	99.97%	97.05%
30758	78168	96684	0.81	99.98%	97.15%
30764	52688	63655	0.83	99.97%	96.56%
30765	19987	22797	0.88	99.99%	97.22%
30773	51390	60668	0.85	99.96%	96.95%
30774	54868	71117	0.77	99.97%	97.30%
30790	48059	55520	0.87	99.97%	97.21%
30794	47588	55829	0.85	99.98%	97.16%
30803	57871	68588	0.84	99.97%	96.52%
30806	65216	76395	0.85	99.96%	97.01%
30811	72092	80856	0.89	99.97%	96.48%
30830	75565	92770	0.81	99.97%	96.78%
30844	65279	80887	0.81	99.97%	96.89%
30853	43772	49924	0.88	99.97%	97.00%
30855	40518	46174	0.88	99.98%	96.91%
30868	59665	81756	0.73	99.99%	97.13%
30869	70957	92104	0.77	99.98%	96.88%
30874	60263	80506	0.75	99.99%	97.09%
30881	73771	92434	0.8	99.98%	97.15%
30885	65849	85686	0.77	99.99%	96.64%
30892	74970	84266	0.89	99.97%	97.09%
30894	62364	74414	0.84	99.98%	97.16%
30898	43271	52860	0.82	99.97%	97.06%
30899	74342	95177	0.78	99.98%	96.99%
30910	67819	83886	0.81	99.98%	96.77%
30918	53381	59689	0.89	99.97%	97.10%
30919	45156	50878	0.89	99.98%	96.89%
30921	69356	80083	0.87	99.98%	97.11%
30926	88132	108531	0.81	99.97%	96.72%
30933	55888	69342	0.81	99.98%	97.24%
30940	68849	86156	0.8	99.97%	96.80%
30941	15596	34080	0.46	99.98%	97.06%
30944	66858	95662	0.7	99.98%	96.44%
30954	59242	68317	0.87	99.97%	96.96%
30959	78457	95407	0.82	99.98%	96.82%
30967	65875	80038	0.82	99.99%	96.92%
30973	86876	102890	0.84	99.97%	96.60%
30976	58895	68649	0.86	99.98%	96.84%
30994	62337	70083	0.89	99.99%	97.21%
30995	46335	54036	0.86	99.95%	97.03%
30997	66979	87389	0.77	99.98%	96.79%
30999	46288	54965	0.84	99.97%	97.05%
31002	84981	100815	0.84	99.98%	96.91%
31003	19832	24432	0.81	100.00%	97.46%
31006	65138	78419	0.83	99.98%	96.65%
31008	72575	2827333	0.03	99.96%	96.77%
31012	49701	60289	0.82	99.96%	97.28%
31013	51481	65561	0.79	99.97%	96.92%
31015	53522	67589	0.79	99.97%	97.06%
31017	52917	65689	0.81	99.96%	96.50%
31035	66047	79952	0.83	99.98%	96.89%
31036	80178	96010	0.84	99.97%	96.79%
31038	72316	87647	0.83	99.99%	96.98%
31047	59277	70317	0.84	99.97%	97.10%
31054	54066	64344	0.84	99.97%	96.82%
31057	61387	78793	0.78	99.97%	97.13%
31058	67650	80082	0.84	99.97%	96.67%
31063	59887	74497	0.8	99.99%	97.08%
31064	30076	34274	0.88	99.98%	97.03%
31073	69796	87178	0.8	99.97%	97.09%
31076	68074	93316	0.73	99.98%	97.16%
31084	75920	87356	0.87	99.98%	96.94%
31087	83357	96846	0.86	99.98%	97.28%
31089	59387	67839	0.88	99.98%	97.27%
31090	58999	69731	0.85	99.96%	96.99%
31094	100139	114455	0.87	99.97%	97.10%
31097	68308	75778	0.9	99.97%	97.09%
31100	32327	42272	0.76	99.98%	97.49%
31103	61945	77163	0.8	99.97%	97.25%

## Sheet: TargetCoverage
Sample	Coverage	>2X	>10X	>20X	>30X	ARHGAP40_16	C5orf34_15	CCDC124_14	COPS8_11	DDR1_05	DNAJB6_09	EIF2AK2_28	GCK_18	HAAO_13	HAPLN3_02	HHLA3_03	IFNGR2_27	IL10_25	IL6_21	IL6_22	IL7_10	MDM2_08	NAGA_30	NDUFC1_01	NFATC4_17	PIK3R5_12	PPARG_20	RDH12_23	RDH12_24	RHOG_04	SEPT11_07	STAT1_26	YAP1_29	ZAR1_06
30124	1758.17	0.933	0.933	0.933	0.933	2683	902	1879	2961	1003	630	466	1197	2943	1260	2325	31	125	1	471	6224	2560	1106	2955	5434	3310	596	420	5189	1347	705	1790	984	1248
30132	2016.2	0.967	0.967	0.967	0.9	3760	1094	1870	3683	1116	1236	756	1362	2128	1625	2728	26	333	22	793	8292	3964	1505	1760	4548	4186	861	499	4382	2032	1150	2069	1411	1295
30139	2230.3	0.967	0.967	0.967	0.9	3865	742	2827	4760	997	1685	606	1351	3018	1194	3261	22	227	23	464	9067	4336	832	2323	6576	4796	899	392	3472	1631	1328	2882	1432	1901
30147	2421.83	0.967	0.967	0.967	0.933	4323	965	3137	4225	1185	1926	667	1644	3220	1523	3775	38	282	29	534	10300	4623	1108	2844	6505	5309	949	456	3102	1949	1521	2792	1846	1878
30149	2240.43	0.967	0.967	0.967	0.9	3235	1132	2206	4168	469	1870	840	804	2921	1322	3780	22	265	30	426	10269	4612	792	2761	6200	5024	1183	526	2804	1750	1462	2642	1788	1910
30169	2339.13	0.967	0.967	0.967	0.967	4099	921	2840	4060	1307	1956	583	1571	2874	1600	3689	38	353	48	533	10627	4401	1236	2692	6108	5084	1051	502	2633	1837	1467	2451	1622	1991
30176	2382.5	0.933	0.933	0.933	0.933	4147	1445	1522	3837	881	1528	889	1575	5622	1652	3110	36	242	0	552	6260	4312	1510	4405	6341	4847	693	387	6962	2197	1135	2379	1779	1230
30179	1878.67	0.933	0.933	0.9	0.9	3512	867	1295	2724	382	440	449	915	3546	1280	2774	20	140	1	444	6273	2821	770	2771	6224	3979	815	410	6631	1367	765	1925	1290	1528
30188	142.9	0.933	0.9	0.867	0.833	229	51	225	267	86	126	37	104	165	71	224	2	16	3	26	657	274	76	162	380	276	75	31	179	104	77	167	78	119
30202	2948.53	0.967	0.967	0.967	0.967	5127	922	4177	5961	2008	2497	723	2001	3648	1805	4682	50	284	43	655	14281	5505	1558	3230	6857	6410	1262	418	2739	2221	1608	3128	2250	2405
30204	2501.63	0.967	0.967	0.933	0.9	4928	853	3017	5081	1293	1912	635	1516	3013	1590	3591	30	290	16	499	11857	5279	1114	2563	6261	5467	1016	374	2869	2012	1432	2732	1863	1946
30211	1835.53	0.967	0.967	0.933	0.933	3061	1066	1950	3968	1022	1354	643	1292	1959	1317	2608	14	287	58	616	7512	3358	1162	1945	4536	3342	714	444	3141	1771	1318	1985	1172	1451
30212	1923	0.967	0.967	0.9	0.9	3831	683	2177	3252	929	1462	497	1206	1987	1540	2728	15	180	17	541	8626	4497	1084	1732	5189	4127	765	281	2465	1824	1117	2211	1246	1481
30218	2337.47	0.967	0.967	0.967	0.967	4808	1336	2008	4435	978	1551	991	1414	2573	1651	2840	32	538	113	830	8050	5132	1379	2141	5915	4789	1054	565	4441	3244	1492	2614	1472	1738
30243	1765.43	0.967	0.967	0.967	0.967	3281	1375	1321	3061	315	987	1051	512	1620	1067	2308	32	419	47	632	5034	4509	961	1559	3958	3842	1084	702	4833	2840	1104	2068	1352	1089
30254	2308.17	0.967	0.967	0.9	0.9	4534	1160	2522	5325	613	1495	756	1555	2605	1332	3437	19	253	15	410	7562	4921	894	1941	6627	5099	1110	563	4373	2487	1593	2629	1622	1793
30283	1499.9	0.967	0.933	0.9	0.9	2649	636	56	3062	189	1178	478	353	1941	717	2904	17	91	4	176	8094	4967	393	1684	2070	5085	1453	339	1925	1556	849	69	1882	180
30286	1590.6	0.933	0.933	0.933	0.9	2715	880	1232	2383	562	491	515	1016	2997	1167	2505	21	92	0	395	5280	2615	844	2604	4610	3362	545	376	5383	1102	654	1468	848	1056
30287	2548.3	0.933	0.933	0.933	0.933	4198	845	2522	3684	2224	1424	447	1757	4569	1637	4074	34	122	2	439	10375	4355	1434	4543	7825	4919	753	366	5129	1839	1141	2712	1447	1632
30296	2294.43	0.967	0.967	0.933	0.9	3269	1141	1968	4799	302	1609	856	535	2958	1124	3981	25	175	11	288	10345	5572	600	2661	6322	5556	1483	591	3220	1896	1240	2463	1937	1906
30351	2289.37	0.933	0.933	0.933	0.933	2113	1323	1205	4049	390	1381	677	451	5296	1297	4651	34	106	1	279	10717	3974	843	5109	6157	4604	855	519	5255	1501	957	2008	1665	1264
30352	1810.1	0.933	0.933	0.933	0.9	1875	1190	1134	2121	251	797	628	339	4020	915	2921	25	136	0	289	6882	3077	702	3631	6058	3260	785	498	6152	1351	666	1895	1174	1531
30361	1466	0.933	0.933	0.9	0.9	2390	850	1267	2176	395	404	446	991	3196	999	2345	14	78	0	377	4921	2415	824	2802	4107	2846	588	415	4188	1111	627	1380	945	883
30362	1654.3	0.933	0.933	0.9	0.9	2945	584	1498	1930	615	475	299	931	3490	1170	2160	16	51	0	418	5954	2838	944	2982	4561	3482	656	321	5710	1222	535	1641	1126	1075
30380	2294.97	0.967	0.967	0.967	0.9	3905	892	3171	4907	1153	1950	600	1533	2960	1283	3672	28	261	22	436	9684	4445	1195	2698	5859	5253	1062	406	2493	1752	1365	2543	1610	1711
30388	2357.9	0.967	0.967	0.9	0.9	3703	1084	2244	5310	427	1425	740	963	2511	1287	4097	17	198	14	385	10123	5372	688	2284	6822	5912	1371	554	2973	1986	1414	2718	1990	2125
30398	1907.87	0.933	0.933	0.933	0.933	1921	1587	866	2324	45	765	854	177	5091	159	3546	38	112	0	35	3223	3879	97	4973	7496	3990	1109	706	6615	1559	599	2213	1493	1764
30407	2014.77	0.967	0.967	0.933	0.933	3690	885	2084	3898	1098	1428	578	1438	2232	1440	2965	33	216	16	525	8775	4190	1208	2131	4796	4469	1025	399	2721	1824	1224	2012	1551	1592
30452	1789.63	0.967	0.933	0.9	0.9	3354	697	1886	4110	586	925	441	1056	2157	1112	2819	15	102	5	383	7403	3575	610	1707	5569	4232	808	334	2566	1416	1110	1779	1245	1687
30454	1717.87	0.933	0.933	0.933	0.9	2654	664	1636	2309	698	771	456	1158	4093	1401	2242	30	145	1	407	5362	2258	996	3454	5909	3109	500	378	5398	1293	607	1638	886	1083
30461	2075.07	0.967	0.933	0.933	0.9	3833	982	2311	4991	708	1365	525	1252	2403	1287	3214	27	200	9	384	7525	4528	831	2123	5414	4759	1008	492	3402	2026	1281	2138	1526	1708
30462	1397.2	0.967	0.967	0.967	0.933	2452	896	1709	2389	998	889	685	1127	1293	907	1979	27	341	41	505	4720	2680	996	1370	2935	2630	672	395	3136	1573	1006	1591	888	1086
30464	2236.33	0.967	0.967	0.967	0.967	3346	1689	1949	4133	595	1353	1245	931	2229	1730	2993	34	553	74	961	8247	4174	1443	2447	4969	3943	1196	762	6023	2667	1384	2621	1572	1827
30467	1540.23	0.967	0.967	0.933	0.933	2906	982	1843	3052	1048	1152	705	1118	1622	976	2275	18	387	87	559	4274	2827	978	1740	3308	3084	811	414	3156	1631	1182	1883	927	1262
30469	2491.47	0.967	0.967	0.967	0.933	4717	1238	2906	5417	1337	1874	783	1770	2975	1507	3889	39	291	21	652	9944	4850	1532	2683	5526	4841	1047	558	3931	2582	1658	2811	1784	1581
30473	1372.7	0.967	0.967	0.967	0.9	2734	973	1247	2489	659	682	612	1089	1222	1116	1883	21	319	22	740	5161	2874	1253	1240	2198	2553	635	453	3247	1927	902	1257	878	795
30478	1122.5	0.933	0.933	0.933	0.9	1983	457	1201	1402	477	355	375	854	2428	969	1361	26	194	2	265	3284	1480	704	2007	3518	2328	358	278	3697	974	391	1012	616	679
30479	2383.17	0.967	0.933	0.933	0.933	5493	1000	2082	4314	1283	1370	588	1701	2221	1705	3176	40	246	5	753	10229	6400	1632	2233	4369	5556	1357	451	3490	3142	1334	2092	1880	1353
30482	1826.9	0.967	0.933	0.933	0.9	3577	878	1846	3738	766	1209	519	1120	2166	1136	2689	21	172	9	518	6865	4079	1113	1965	4381	3757	862	417	3371	1906	1154	1935	1255	1383
30491	1691.83	0.967	0.967	0.967	0.9	3256	941	2022	2645	748	1035	637	1190	1814	1230	2237	22	305	21	746	5284	3392	1221	1825	3997	3647	818	504	3765	1849	1096	1931	1184	1393
30497	2086.6	0.933	0.933	0.933	0.9	3310	978	1990	2924	1190	856	548	1234	4204	1394	2986	29	112	2	388	7110	3144	1241	4003	6490	3981	718	485	6047	1555	889	2192	1119	1479
30528	1442.13	0.967	0.967	0.967	0.933	2427	1068	2021	2407	860	861	754	1139	1374	1016	1994	28	423	53	582	4123	2353	1259	1577	3524	2544	640	526	3399	1414	984	1779	777	1358
30542	1958.17	0.933	0.933	0.933	0.9	3578	775	1813	3429	422	614	387	1195	4243	1122	2980	23	65	1	311	6677	3644	877	3599	5564	4700	737	339	5340	1039	883	1918	1313	1157
30565	1410.37	0.967	0.967	0.933	0.9	2407	884	1507	2594	651	831	638	1006	1386	1159	1868	20	312	28	690	5717	2298	1216	1486	3128	2569	648	430	2971	1464	816	1433	999	1155
30568	2430.03	0.933	0.933	0.933	0.933	4689	490	1945	3902	318	1059	263	1280	6257	1568	3701	32	63	0	298	10832	4770	828	5141	6259	6068	827	240	4244	1342	765	2499	1848	1373
30571	2540.13	0.933	0.933	0.933	0.933	4876	587	3229	4313	1712	1129	429	2422	4803	2266	3933	36	48	2	455	7210	3745	1666	4835	8679	5675	716	283	5071	1628	1133	2234	1554	1535
30575	1514.33	0.967	0.967	0.967	0.933	2465	1017	2031	2659	1470	1098	693	1239	1430	999	2331	22	329	82	642	4358	2651	1197	1731	3166	2839	775	493	3000	1555	1133	1731	1053	1241
30576	1950.37	0.967	0.967	0.933	0.9	3368	1082	2161	3740	1109	1321	667	1264	1938	1490	2697	30	311	20	624	7371	4059	1258	1901	4460	3968	1027	512	3543	2115	1288	2160	1416	1611
30580	1277	0.967	0.967	0.933	0.933	1998	1113	1759	2258	916	819	816	1043	1402	836	1801	17	546	69	565	3552	1929	1020	1423	2545	1990	521	565	3232	1225	901	1621	771	1057
30581	1320.63	0.967	0.967	0.933	0.9	2264	911	1708	2481	490	738	603	864	1271	1018	1703	12	360	23	515	3777	2418	986	1278	3185	2470	593	473	3645	1438	823	1650	834	1088
30586	988.2	0.967	0.967	0.933	0.933	1757	787	1191	1951	396	518	593	676	889	641	1256	18	305	37	437	2969	1821	676	912	2049	1815	464	386	2683	1250	687	1136	595	751
30589	2087.3	0.967	0.967	0.933	0.933	3696	932	2787	3804	967	1648	614	1372	2551	1212	3145	31	252	17	566	7818	3956	1187	2269	5701	4033	890	470	3534	1956	1338	2797	1432	1644
30606	1399	0.967	0.967	0.933	0.9	2872	865	1489	2442	704	846	586	1020	1373	1121	1731	22	419	18	710	4368	2924	1305	1347	2738	2660	628	457	3485	1724	809	1478	930	899
30612	1139.7	0.967	0.967	0.9	0.9	2669	552	610	1624	688	779	428	700	1331	1040	1161	13	413	15	659	4210	2733	1271	1276	1073	2665	819	268	3006	1806	541	616	872	353
30635	2127.57	0.967	0.967	0.933	0.933	3362	1349	2363	4381	1428	1765	885	1751	2764	1521	3544	38	442	11	734	6336	3645	1600	2907	4540	3883	929	700	4245	1932	1428	2401	1393	1550
30637	1059.73	0.967	0.9	0.9	0.9	1555	526	1203	1535	897	314	374	852	1460	840	1502	9	49	3	392	3173	1414	812	1643	3167	1781	376	349	3744	791	505	1101	639	786
30638	1259.97	0.967	0.967	0.9	0.9	2085	878	1727	1954	673	721	612	999	1375	1014	1534	16	409	20	639	3602	2011	1131	1499	2699	2205	558	460	3654	1338	737	1366	758	1125
30641	1108.03	0.967	0.9	0.9	0.9	1412	981	813	1310	49	459	567	169	1180	703	1489	7	195	10	251	3177	2224	412	1188	3023	2233	849	574	4681	1468	433	1364	853	1167
30647	2283.57	0.933	0.933	0.933	0.9	4088	757	2368	4322	2120	1091	444	1896	4258	1771	3721	25	64	1	519	7538	3266	1319	4590	6561	4410	646	354	4945	1330	1146	1999	1496	1461
30649	399.967	0.933	0.933	0.9	0.9	737	104	429	691	121	305	87	242	478	229	673	12	38	1	42	1870	970	123	449	1049	1032	220	61	455	275	205	410	377	314
30650	2212.57	0.933	0.933	0.933	0.9	4300	490	2220	3162	1056	674	343	1940	5090	1904	3499	24	49	0	369	7441	3401	965	4732	8052	4627	596	316	4479	906	904	1982	1408	1448
30651	1518.37	0.967	0.933	0.933	0.9	2954	769	1731	2241	460	868	484	1018	1867	1197	2015	26	382	8	580	4534	2928	912	1535	4114	3256	809	377	3854	1520	812	1904	1028	1368
30653	1549.73	0.933	0.933	0.9	0.9	2781	929	1034	2951	134	871	542	1453	3305	1447	2576	17	206	1	526	5790	2471	1311	3281	3475	3197	646	524	2193	1246	877	992	921	795
30654	1454.43	0.967	0.967	0.9	0.9	2481	1059	1505	2551	692	847	647	1002	1446	1206	2057	17	354	15	604	5536	2646	1054	1539	3161	2610	718	457	3574	1493	948	1365	942	1107
30655	783.133	0.933	0.933	0.9	0.867	831	653	220	961	29	136	324	115	1660	433	1309	15	35	0	83	2311	1196	145	1575	2511	1516	444	347	3842	771	181	719	570	562
30656	1150.9	0.967	0.967	0.933	0.9	2085	828	1412	2138	488	626	577	782	1034	862	1464	15	315	23	493	3765	2028	857	1031	2280	2179	607	344	3203	1431	768	1225	762	905
30662	1368.53	0.933	0.933	0.9	0.9	1203	1512	424	1834	67	547	752	184	2919	780	2473	19	67	1	187	5406	2046	372	2995	3762	2372	705	806	5303	1267	330	1112	879	732
30664	1770.27	0.933	0.933	0.933	0.9	2418	930	1713	2552	1195	727	596	1402	3841	1585	2685	30	107	2	470	6200	2273	1242	3402	5123	2848	492	440	5605	1107	701	1661	776	985
30671	1618.97	0.967	0.967	0.933	0.9	2543	1276	1280	3287	263	995	816	537	1726	1159	2698	22	189	13	357	5020	3732	641	1714	3745	3496	965	636	4127	1984	904	1839	1285	1320
30679	1644.9	0.967	0.967	0.933	0.933	3091	1336	1558	2652	561	825	911	817	1495	1253	2003	20	449	50	723	5184	3281	997	1506	3333	2983	851	671	5619	2361	947	1625	1117	1128
30684	2214.07	0.933	0.933	0.9	0.867	3308	1013	1483	3313	377	334	493	878	4706	1472	3587	24	17	0	354	9018	3826	818	4158	7620	4899	818	429	5384	1597	865	2397	1525	1709
30686	1987.3	0.933	0.933	0.933	0.9	3690	993	1885	3776	673	475	552	1407	3866	849	3317	22	49	0	226	5102	3481	577	3659	6713	4494	760	473	5852	1523	889	1453	1427	1436
30691	2011.43	0.933	0.933	0.933	0.933	2485	662	779	1601	116	840	333	243	5136	1331	2519	43	78	0	297	7035	4036	660	4668	6253	4866	1100	394	7345	1917	300	2203	1810	1293
30693	1918.37	0.933	0.933	0.933	0.9	3526	703	2085	3655	990	1437	540	1415	2257	1219	3365	26	137	2	415	10259	4099	978	1889	4190	4064	667	315	2277	1400	1305	1985	1281	1070
30694	1770.83	0.967	0.933	0.9	0.9	3949	529	1678	3431	967	1344	304	1128	2074	1185	2619	13	129	3	377	9234	4640	953	1927	3403	4307	772	222	2082	1211	950	1573	1178	942
30697	2361.73	0.967	0.933	0.933	0.9	5260	668	2085	3678	966	1555	507	1438	2768	1709	3732	28	148	5	537	14176	6390	1120	2256	3956	5865	1120	330	2338	2080	1208	1865	1902	1162
30701	1976.33	0.967	0.933	0.9	0.9	3776	623	2345	4271	537	1414	426	1195	2782	1227	3283	19	240	6	412	8446	4211	676	2022	5058	4592	981	333	2702	1347	1122	2099	1581	1564
30704	2483.87	0.967	0.933	0.933	0.933	2543	1735	1157	3663	200	954	968	497	5231	1230	4629	39	48	3	355	9848	4617	794	5098	7438	4979	1026	760	7947	1768	889	2678	1889	1533
30710	2635.7	0.967	0.967	0.967	0.933	3943	769	3484	5775	1972	2678	610	2001	3504	1618	4341	45	282	22	562	12770	4753	1423	3651	5726	5522	1143	403	2369	1629	1525	2774	1781	1996
30716	2336.1	0.967	0.933	0.933	0.9	2102	1400	1410	4723	234	1890	998	430	3194	1293	4748	25	171	8	223	12081	4911	557	3381	6071	5281	1643	765	3533	1753	971	2239	2171	1877
30717	2208.83	0.933	0.933	0.933	0.933	3971	704	2035	3246	643	1199	381	1500	5579	1533	3421	39	123	0	337	8300	3786	1145	4959	6033	4987	645	312	4443	1373	863	2038	1579	1091
30722	1725.07	0.967	0.967	0.933	0.9	3026	579	2153	3716	800	1330	403	1231	2211	962	3006	23	221	11	303	7979	3324	717	1957	4178	3990	766	313	2005	1164	1060	1683	1220	1421
30728	2588.73	0.967	0.933	0.933	0.9	4115	1247	2471	3710	1839	1183	664	1697	4992	1723	3642	28	230	5	660	7384	3875	1568	4603	8734	4734	863	470	8127	1801	1091	2838	1384	1984
30732	2899.03	0.967	0.933	0.933	0.933	6105	1032	3658	7094	818	1999	685	1867	3610	1427	4969	32	282	6	306	10820	6466	743	2883	7835	7233	1460	523	3284	2200	1591	3064	2402	2577
30734	2028.87	0.967	0.933	0.933	0.9	3304	950	1734	3213	1588	860	550	1210	3853	1350	2928	25	153	4	571	6320	3045	1220	3514	6318	3726	679	464	6147	1635	934	1940	1204	1427
30735	2252.8	0.967	0.933	0.9	0.9	2656	1254	1654	4020	266	1708	881	541	3036	1077	4755	18	165	4	262	11410	6013	533	2814	5376	5508	1473	673	2795	1600	1182	2168	2032	1710
30739	2042.83	0.967	0.967	0.967	0.933	4073	1060	2259	3633	1036	1242	688	1499	1891	1519	2943	33	262	23	664	7987	4426	1325	1854	4346	4284	1085	513	3546	2315	1417	2230	1702	1430
30742	1626.83	0.967	0.967	0.9	0.9	3544	814	1700	2407	797	870	599	1132	1401	1309	1922	19	213	12	666	6765	3784	1274	1428	3197	3490	885	397	3039	2192	936	1633	1183	1197
30747	1585.7	0.933	0.933	0.9	0.9	2926	624	1241	2584	291	306	419	1004	3707	1297	1985	20	41	1	422	5206	2296	804	2847	5433	3054	561	384	5237	1103	569	1312	896	1001
30750	1757.53	0.967	0.967	0.9	0.9	3192	674	1789	3821	875	1240	434	1411	1701	1299	2797	17	157	15	523	8661	3837	1174	1518	3499	3643	945	262	2266	1785	1044	1638	1419	1090
30752	1383.17	0.967	0.933	0.933	0.9	1965	1287	831	2848	63	757	945	305	1600	735	2112	21	171	5	254	4176	3074	407	1602	3506	2585	827	623	4672	1558	824	1688	992	1062
30754	2187.8	0.967	0.967	0.9	0.9	3215	932	561	2383	288	907	549	293	1487	1788	2356	14	116	12	511	16727	9378	1100	1533	2421	6016	1677	384	3146	3551	614	1098	1823	754
30758	2605.6	0.967	0.933	0.933	0.933	3211	2488	1688	6126	222	1623	1600	615	3207	1300	4463	36	311	5	408	8918	5228	714	3257	6828	4792	1435	1063	8012	2367	1454	2871	1935	1991
30764	1756.27	0.967	0.967	0.933	0.933	2950	882	2134	3454	927	1187	573	1079	2097	1178	2400	38	225	11	549	6754	3070	1059	1971	4325	3392	783	457	3694	1501	1148	2115	1190	1545
30765	666.233	0.933	0.9	0.9	0.867	448	709	302	588	26	225	412	71	1475	250	1103	9	56	0	90	2345	1200	162	1337	2142	1261	353	356	2852	469	200	670	389	487
30773	1713	0.967	0.967	0.933	0.933	1526	1947	1183	2181	164	1161	1466	386	2103	821	3017	32	331	16	316	6132	3464	667	2287	4091	3224	1225	1079	5644	1406	961	1793	1294	1473
30774	1828.93	0.933	0.933	0.9	0.867	1660	1155	398	3219	43	432	776	258	4858	1185	3262	26	12	1	177	6198	2848	386	4547	5052	4141	802	797	6233	2292	312	1468	1529	801
30790	1601.97	0.933	0.933	0.933	0.933	2307	952	1337	3018	943	868	678	926	3562	1034	2286	39	113	1	402	5163	2263	1040	3091	5275	2947	432	361	4043	1222	697	1388	742	929
30794	1586.27	0.967	0.933	0.933	0.933	2132	1116	1307	2451	1175	829	654	1043	3338	1048	2379	36	122	5	441	5016	2111	1067	3128	4519	2625	453	419	5096	1172	708	1404	834	960
30803	1929.03	0.967	0.967	0.933	0.933	2861	1215	2113	3718	932	1288	774	1423	2172	1394	2836	33	483	17	666	6844	2915	1273	2333	5080	3125	739	565	5025	1567	1290	2281	1102	1807
30806	2173.87	0.967	0.967	0.967	0.967	3521	1178	2577	4545	1301	1531	778	1513	2537	1580	3293	32	393	38	702	8168	3827	1370	2457	5165	3937	982	624	4247	1906	1396	2374	1425	1819
30811	2403.07	0.933	0.933	0.933	0.933	3872	1287	2169	3692	2068	1036	811	1859	4973	1998	3268	35	183	1	700	7362	3426	1549	4443	7388	4344	597	513	6884	1715	1084	2129	1340	1366
30830	2518.83	0.967	0.967	0.933	0.933	3820	1719	2053	5083	343	1357	921	990	3033	1738	4000	35	190	18	608	9868	5040	894	2727	7209	5164	1443	774	5417	2147	1563	2980	2024	2407
30844	2175.97	0.967	0.933	0.933	0.933	4297	818	2473	4588	444	1131	504	1213	2713	1572	2892	33	186	4	451	8420	4648	858	2228	6206	4996	1134	433	3790	1827	1176	2389	1867	1987
30853	1459.07	0.967	0.967	0.933	0.9	3472	1086	1540	2773	535	586	742	1027	1333	811	1816	16	380	26	455	3426	3255	763	1133	2787	3105	750	523	4761	2108	914	1443	1073	1133
30855	1350.6	0.967	0.967	0.933	0.9	2344	1076	999	2380	303	595	701	461	1210	1005	1740	17	205	29	477	4844	2978	728	1334	2653	2665	789	499	4655	1934	728	1317	851	1001
30868	1988.83	0.967	0.967	0.9	0.9	1987	1514	850	4887	349	1295	1044	609	2172	1458	4074	18	170	17	490	11545	4392	708	1869	4624	2541	796	677	4038	1268	1539	2100	1328	1306
30869	2365.23	0.967	0.967	0.933	0.9	5141	928	2375	5813	765	1762	637	1116	3154	1162	3999	22	175	16	350	10871	6145	690	2375	4794	5950	892	350	2843	2312	1349	2097	1631	1243
30874	2008.77	0.967	0.933	0.933	0.933	2881	1069	1585	4025	261	1714	720	538	2930	902	3711	36	166	3	280	10249	4754	502	2667	4810	4856	960	432	2817	1382	1205	1991	1533	1284
30881	2459.03	0.967	0.933	0.933	0.933	4408	825	3589	4403	1132	1743	547	1536	3040	1224	4044	35	159	6	420	11493	5054	1040	2777	6166	5894	1123	415	2765	1775	1535	2805	1937	1881
30885	2194.97	0.967	0.933	0.9	0.9	2651	1321	1452	4609	231	1775	827	422	2973	1023	4043	17	180	6	250	9870	4913	399	2961	6309	5145	1459	683	3251	1596	1203	2507	1893	1880
30892	2499	0.933	0.933	0.933	0.933	4368	1312	2452	4315	887	1189	856	2040	5208	2113	3505	43	193	0	619	7928	3688	1872	4616	7803	4825	641	550	5977	1794	1032	2398	1376	1370
30894	2078.8	0.933	0.933	0.9	0.9	3713	807	2117	3812	1154	527	413	1662	4093	1732	3242	19	36	0	464	7812	3130	1145	3730	5926	4059	658	436	5154	1094	867	2126	1234	1202
30898	1442.37	0.967	0.933	0.933	0.9	1742	878	514	2414	64	476	551	310	3457	1035	2427	22	46	3	204	4058	2469	405	3266	4465	2917	627	531	5741	1147	410	1450	907	735
30899	2478.07	0.967	0.967	0.933	0.933	2708	1535	2004	4050	303	1927	1134	436	3222	1354	4748	33	189	15	323	11442	5885	733	3252	7040	6012	1740	753	3757	1892	1155	2701	1954	2045
30910	2260.63	0.967	0.967	0.967	0.9	3644	860	2951	4959	1064	1840	561	1435	2854	1383	3928	23	242	21	417	10567	4244	929	2580	5819	5035	985	415	2472	1498	1338	2457	1423	1875
30918	1779.37	0.967	0.933	0.933	0.933	2584	1099	1569	3127	1178	680	674	1242	3334	1370	2534	34	132	3	496	5822	2502	1187	3098	5152	3307	489	420	5573	1321	715	1679	1040	1020
30919	1505.2	0.933	0.933	0.933	0.9	2673	592	1393	1990	1145	578	415	1058	3376	1264	1771	29	146	1	437	4488	1905	952	2637	4723	2843	385	361	5628	1007	564	1208	827	759
30921	2311.87	0.933	0.933	0.933	0.9	3482	822	2140	4067	527	799	513	1809	6992	1854	3668	23	86	0	572	8041	2655	1397	4801	7297	3893	367	367	7106	961	844	1970	1143	1160
30926	2937.73	0.967	0.967	0.967	0.933	4795	1030	4257	5219	1716	2776	735	1767	4167	1565	5166	43	268	23	477	14741	5496	1242	3936	6454	6806	1209	486	2674	2088	1641	3124	2210	2021
30933	1862.93	0.933	0.933	0.933	0.9	2264	1112	746	2779	36	527	576	278	4254	910	3175	22	79	0	230	7679	3672	529	3606	6569	4061	926	511	4567	1346	565	1957	1426	1486
30940	2294.97	0.967	0.933	0.933	0.933	4311	921	2246	6023	641	1418	693	1273	2974	1503	4329	31	146	6	425	10699	5343	778	2429	4891	5923	1010	424	2413	2020	1112	1977	1498	1392
30941	519.867	0.9	0.733	0.733	0.7	48	280	250	768	7	91	139	66	1291	5	1792	5	6	0	2	687	404	4	640	3434	293	52	199	2542	27	118	1427	160	859
30944	2228.6	0.967	0.967	0.933	0.9	4101	889	2730	4435	1335	1521	567	1625	2586	1504	3164	24	196	18	586	9083	4409	1275	2501	5684	4719	1040	435	3170	1863	1338	2571	1689	1800
30954	1974.73	0.933	0.933	0.933	0.933	2894	998	1682	3512	1106	813	574	1385	4054	1403	2974	31	102	0	459	7118	3039	1269	3632	5075	3866	595	413	5829	1345	825	1858	1414	977
30959	2615.23	0.933	0.933	0.933	0.933	4085	776	2583	3980	1803	1514	457	2683	6684	2471	4403	35	128	1	461	10245	3013	1504	6200	7709	4082	472	376	5879	863	1279	2435	1110	1226
30967	2195.83	0.967	0.967	0.933	0.9	3797	695	3122	3969	1832	1609	518	1711	2290	1329	3639	16	160	25	494	10617	3990	1188	2231	5420	4785	903	330	2309	1509	1405	2561	1873	1547
30973	2895.87	0.967	0.933	0.933	0.933	5828	1157	3352	4755	2407	1654	790	2484	6701	432	5156	38	173	5	93	2992	5361	351	5984	10171	6904	987	568	7596	2280	1512	3206	1881	2057
30976	1963.17	0.967	0.967	0.967	0.967	2752	1409	1958	3673	520	1388	1074	650	2117	1226	3121	34	359	64	582	6866	3484	1084	2402	4865	3786	1111	785	4501	2062	1162	2639	1597	1624
30994	2077.9	0.933	0.9	0.9	0.9	5072	1540	1121	3895	118	131	1162	1034	429	2158	2421	3	57	1	1326	13620	6332	1649	184	3600	4211	1008	486	1693	4250	1187	1558	1314	777
30995	1544.5	0.933	0.933	0.9	0.9	1703	1185	521	1883	196	480	649	275	2950	1014	2302	19	93	1	302	5714	2361	445	3047	4547	2784	885	585	6877	1249	445	1417	1249	1157
30997	2232.63	0.933	0.933	0.933	0.933	4689	480	1989	3122	738	887	266	1201	5923	353	3459	47	66	0	56	5987	4875	192	4188	8893	5702	689	202	4659	1719	762	2609	1741	1485
30999	1542.93	0.933	0.933	0.9	0.9	1397	1614	390	1758	73	421	823	109	2691	737	2743	13	55	0	191	6103	2616	264	2899	4966	2902	960	883	6305	1191	389	1302	1344	1148
31002	2832.7	0.967	0.967	0.933	0.9	7059	2059	760	4699	194	1190	1384	392	1978	732	5023	23	182	12	159	6624	15486	281	1689	4177	9947	1835	819	4328	7561	1221	1613	2481	1073
31003	661.067	0.933	0.933	0.867	0.867	579	655	142	1035	15	192	328	79	1556	409	1020	14	31	2	102	2228	1140	195	1527	1275	1289	395	299	3338	708	176	342	496	265
31006	2171.27	0.967	0.967	0.967	0.933	3553	654	2210	3186	1259	2592	552	1297	3663	1835	3024	34	359	21	510	13945	4057	1318	2913	3695	4354	875	269	1746	1716	1097	1878	1558	968
31008	2419.17	0.933	0.933	0.9	0.9	4644	535	2712	4897	1836	503	570	1722	4480	1861	3424	15	43	2	615	9604	3337	1556	3639	7415	5138	733	364	5178	1641	1013	1980	1768	1350
31012	1656.7	0.933	0.933	0.933	0.9	1908	1185	714	2794	63	417	661	354	3601	1130	2608	29	118	0	278	5841	2720	537	3190	5193	3369	773	595	5568	1622	491	1489	1292	1161
31013	1716.03	0.967	0.933	0.933	0.9	2130	1351	1110	2695	141	1145	901	220	2109	806	2885	22	121	4	175	6898	4250	419	2245	4739	4102	1405	777	3505	1777	750	1832	1605	1362
31015	1784.07	0.967	0.933	0.933	0.9	2068	1044	1415	3713	268	1356	767	385	2286	1011	3141	27	138	6	238	8005	3483	504	2257	5776	3789	1119	591	2721	1361	735	2281	1400	1637
31017	1763.9	0.967	0.933	0.933	0.9	3159	743	1973	3066	498	1245	588	924	2077	1073	2609	24	172	9	409	7584	3752	905	1958	5065	4020	900	353	2223	1745	1042	1940	1448	1413
31035	2201.57	0.967	0.967	0.933	0.9	3858	859	2528	3468	1150	1573	626	1357	2333	1625	3065	21	238	15	718	11843	4122	1506	2202	5698	4339	940	415	2755	1841	1283	2393	1620	1656
31036	2672.6	0.967	0.967	0.967	0.967	4306	1024	3800	4580	2280	2542	772	1741	3289	1627	4090	36	294	43	634	11012	4773	1692	3596	6694	5516	1178	429	2838	2356	1775	3318	1689	2254
31038	2410.53	0.967	0.967	0.967	0.9	3405	931	1999	3805	625	1329	614	988	2122	2442	3217	28	127	23	754	17607	5118	1644	2109	5266	5002	1155	411	2668	2331	1200	2345	1599	1452
31047	1975.9	0.967	0.967	0.933	0.933	3553	706	1947	3426	1197	1545	480	1222	2171	1633	2418	32	278	13	648	11003	4081	1438	2048	4024	3944	1040	319	2379	1980	1031	1965	1545	1211
31054	1802.2	0.967	0.967	0.9	0.9	4971	616	1634	2699	819	1053	406	934	1676	1040	2263	18	154	14	327	6629	5909	754	1494	3875	5006	958	309	2457	2918	929	1719	1406	1079
31057	2046.23	0.933	0.933	0.933	0.9	1718	832	1147	3178	88	847	473	469	4893	1279	4023	24	40	0	240	9977	3018	635	4543	7906	3345	611	447	4572	995	684	2616	1104	1683
31058	2255	0.967	0.967	0.967	0.967	4170	1075	2773	4542	1450	2227	829	1585	2766	1365	3090	34	485	53	674	7132	4629	1227	2858	5358	4545	1040	428	3129	2345	1554	3082	1628	1577
31063	1996.23	0.933	0.933	0.933	0.9	2526	1305	734	2819	30	434	754	358	3840	914	3259	33	63	0	216	7278	3920	627	3484	7445	4466	1196	749	5910	1835	588	2129	1364	1611
31064	1002.53	0.933	0.933	0.9	0.9	1321	495	810	1337	564	355	331	692	2267	766	1271	13	144	1	374	3312	1110	449	2137	3063	1498	344	351	3998	512	383	847	554	777
31073	2326.53	0.933	0.933	0.933	0.933	3516	591	1280	2117	413	1216	398	685	6077	1871	3238	37	105	0	237	8116	4660	841	4989	8896	5494	684	270	5361	2257	568	2538	1838	1503
31076	2269.13	0.933	0.933	0.933	0.933	3051	1237	836	3567	242	1110	683	624	6558	1232	4072	48	124	0	283	8776	4399	725	5642	4382	5224	899	491	6139	2244	694	1873	1681	1238
31084	2530.67	0.933	0.933	0.933	0.933	3369	1542	1695	3231	525	1277	1035	819	5875	1561	3424	37	224	0	566	7640	4070	1180	5194	8416	4765	775	669	8537	2447	822	2742	1655	1827
31087	2778.57	0.933	0.933	0.933	0.933	2314	2038	915	4259	71	1463	1265	372	6606	1638	5034	56	182	0	259	10669	5001	763	6198	9243	5532	969	806	7455	2567	873	2914	2066	1829
31089	1979.57	0.933	0.933	0.933	0.933	3411	990	1574	3112	1288	939	670	1225	4499	1411	2463	37	239	2	550	5730	2700	1156	3989	6119	3497	557	465	6485	1489	847	1704	1047	1192
31090	1966.63	0.933	0.933	0.933	0.933	2377	2014	1146	2531	101	797	1228	634	4121	1219	2981	33	147	0	287	6248	3056	704	3899	6079	3794	798	835	7321	2082	524	1732	1231	1080
31094	3337.97	0.933	0.933	0.933	0.933	5522	1644	3003	4776	2210	1585	936	2563	7122	2466	4804	50	242	0	753	11189	4827	2198	6058	10538	6146	846	575	8476	2318	1547	3671	1922	2152
31097	2276.93	0.833	0.833	0.833	0.833	4141	1465	2519	4144	2023	1	978	1791	391	1689	3681	0	0	0	594	7700	3942	1813	99	7629	4975	706	537	8303	2275	1088	2838	1589	1396
31100	1077.57	0.933	0.9	0.9	0.833	1562	1302	179	1401	34	220	589	107	2168	406	1879	3	23	1	30	3033	1680	109	1762	3050	2345	423	717	6043	1346	113	475	893	434
31103	2064.83	0.933	0.933	0.933	0.9	2892	1817	1022	2236	120	758	901	373	4495	973	2954	26	132	0	259	5620	4346	628	3372	6825	4936	884	880	8374	1843	578	2191	1451	1059

## Sheet: Efficiency
Sample	Transferred(C->T)	All Base(C)	Efficiency
30124	1624914	1639816	99.09%
30132	1834812	1854220	98.95%
30139	2032048	2052382	99.01%
30147	2200212	2222281	99.01%
30149	2022188	2041854	99.04%
30169	2122098	2142693	99.04%
30176	2224961	2245810	99.07%
30179	1746617	1763332	99.05%
30188	129234	130431	99.08%
30202	2641183	2666028	99.07%
30204	2247825	2268930	99.07%
30211	1671731	1687766	99.05%
30212	1761213	1777815	99.07%
30218	2171377	2193279	99.00%
30243	1649590	1666557	98.98%
30254	2131813	2153247	99.00%
30283	1304327	1316369	99.09%
30286	1474114	1487723	99.09%
30287	2340789	2360720	99.16%
30296	2072179	2092221	99.04%
30351	2052320	2069795	99.16%
30352	1672397	1688386	99.05%
30361	1360398	1372130	99.14%
30362	1533898	1548053	99.09%
30380	2075960	2095985	99.04%
30388	2141122	2161668	99.05%
30398	1831906	1849212	99.06%
30407	1831407	1849001	99.05%
30452	1633746	1649743	99.03%
30454	1614594	1629764	99.07%
30461	1904882	1922745	99.07%
30462	1291915	1303944	99.08%
30464	2054401	2075076	99.00%
30467	1432368	1446041	99.05%
30469	2257015	2278433	99.06%
30473	1261847	1274210	99.03%
30478	1055754	1065844	99.05%
30479	2178452	2198386	99.09%
30482	1679437	1696094	99.02%
30491	1583275	1599176	99.01%
30497	1938003	1955626	99.10%
30528	1350817	1364314	99.01%
30542	1799742	1815675	99.12%
30565	1291455	1304313	99.01%
30568	2205547	2224382	99.15%
30571	2397260	2418147	99.14%
30575	1412499	1425954	99.06%
30576	1795939	1812437	99.09%
30580	1185531	1196512	99.08%
30581	1233634	1245869	99.02%
30586	915610	924773	99.01%
30589	1920805	1938823	99.07%
30606	1304190	1316639	99.05%
30612	1047983	1058414	99.01%
30635	1969599	1988670	99.04%
30637	993837	1003456	99.04%
30638	1182910	1195099	98.98%
30641	1043278	1054832	98.90%
30647	2113117	2131208	99.15%
30649	361762	365144	99.07%
30650	2078140	2095756	99.16%
30651	1432104	1446411	99.01%
30653	1431309	1443173	99.18%
30654	1335171	1348127	99.04%
30655	728500	735956	98.99%
30656	1061534	1071577	99.06%
30662	1239574	1251833	99.02%
30664	1637816	1652941	99.08%
30671	1500269	1515097	99.02%
30679	1525948	1541776	98.97%
30684	2043008	2061014	99.13%
30686	1862857	1880253	99.07%
30691	1883224	1901019	99.06%
30693	1696098	1711421	99.10%
30694	1572476	1587352	99.06%
30697	2076742	2095709	99.09%
30701	1791970	1809010	99.06%
30704	2261613	2282856	99.07%
30710	2351807	2373558	99.08%
30716	2075105	2095186	99.04%
30717	2030065	2047901	99.13%
30722	1549709	1564306	99.07%
30728	2433434	2456157	99.07%
30732	2646731	2671018	99.09%
30734	1891180	1908674	99.08%
30735	2014345	2033115	99.08%
30739	1872059	1889372	99.08%
30742	1500128	1514159	99.07%
30747	1480909	1494777	99.07%
30750	1575179	1589424	99.10%
30752	1271666	1284991	98.96%
30754	1900971	1919061	99.06%
30758	2362713	2387592	98.96%
30764	1605668	1621486	99.02%
30765	611916	618153	98.99%
30773	1561935	1578945	98.92%
30774	1682486	1698354	99.07%
30790	1483719	1496965	99.12%
30794	1464471	1478656	99.04%
30803	1778077	1795669	99.02%
30806	1992879	2012583	99.02%
30811	2239137	2260330	99.06%
30830	2304709	2328203	98.99%
30844	2000743	2020999	99.00%
30853	1368767	1382389	99.01%
30855	1243120	1256083	98.97%
30868	1733925	1750688	99.04%
30869	2104026	2123717	99.07%
30874	1773127	1790384	99.04%
30881	2208958	2230158	99.05%
30885	1974318	1993732	99.03%
30892	2330207	2350959	99.12%
30894	1910375	1926328	99.17%
30898	1344683	1357267	99.07%
30899	2242228	2264477	99.02%
30910	2029406	2049154	99.04%
30918	1641054	1656644	99.06%
30919	1403858	1417221	99.06%
30921	2134014	2153571	99.09%
30926	2606968	2632122	99.04%
30933	1714189	1729859	99.09%
30940	2048973	2068206	99.07%
30941	513862	519002	99.01%
30944	2033974	2052875	99.08%
30954	1803257	1819883	99.09%
30959	2403767	2424989	99.12%
30967	1961499	1979286	99.10%
30973	2786064	2811149	99.11%
30976	1801783	1819766	99.01%
30994	1843325	1859715	99.12%
30995	1416383	1430781	98.99%
30997	2107365	2125725	99.14%
30999	1404937	1418744	99.03%
31002	2728016	2754065	99.05%
31003	598598	604813	98.97%
31006	1880878	1897828	99.11%
31008	2209681	2228730	99.15%
31012	1529351	1543754	99.07%
31013	1567136	1582944	99.00%
31015	1616576	1632240	99.04%
31017	1610978	1626552	99.04%
31035	1969963	1988292	99.08%
31036	2441015	2463507	99.09%
31038	2083993	2104301	99.03%
31047	1757770	1773852	99.09%
31054	1680092	1695882	99.07%
31057	1868043	1884854	99.11%
31058	2086886	2106747	99.06%
31063	1855251	1872934	99.06%
31064	934631	943525	99.06%
31073	2199796	2220829	99.05%
31076	2064489	2084024	99.06%
31084	2373801	2397181	99.02%
31087	2553824	2578389	99.05%
31089	1845720	1863851	99.03%
31090	1813401	1831866	98.99%
31094	3099839	3128848	99.07%
31097	2092494	2113476	99.01%
31100	981911	993012	98.88%
31103	1922403	1942182	98.98%

## Sheet: Metrics
Sample	BAIT_TERRITORY	TOTAL_READS	PF_READS	PF_UQ_READS_ALIGNED	PCT_PF_UQ_READS_ALIGNED	PF_BASES_ALIGNED	PF_UQ_BASES_ALIGNED	ON_BAIT_BASES	NEAR_BAIT_BASES	OFF_BAIT_BASES	PCT_SELECTED_BASES	PCT_OFF_BAIT	FOLD_ENRICHMENT	PCT_USABLE_BASES_ON_BAIT	MEAN_BAIT_COVERAGE	PCT_TARGET_BASES_1X	PCT_TARGET_BASES_2X	PCT_TARGET_BASES_10X	PCT_TARGET_BASES_20X	PCT_TARGET_BASES_30X	PCT_TARGET_BASES_40X	PCT_TARGET_BASES_50X	PCT_TARGET_BASES_100X	Q20	Q30
30124	4770	54559	54559	54377	0.996664	10578783	10578783	7759424	2819359	0	1	0	0.981676	0.726253	1626.71	0.964361	0.923899	0.923899	0.923899	0.923899	0.902935	0.891614	0.891614	0.979279	0.941271
30132	4770	62357	62357	62147	0.996632	12173452	12173452	8914703	3258749	0	1	0	0.980094	0.726166	1868.91	0.964361	0.964361	0.964361	0.964361	0.903354	0.891614	0.891614	0.891614	0.980339	0.943511
30147	4770	75132	75132	74851	0.99626	14438828	14438828	10541347	3897481	0	1	0	0.977099	0.724396	2209.93	0.964361	0.964361	0.964361	0.964361	0.923899	0.911321	0.901048	0.891614	0.978146	0.939697
30176	4770	73652	73652	73384	0.996361	14354034	14354034	10537926	3816108	0	1	0	0.982552	0.727014	2209.21	0.923899	0.923899	0.923899	0.923899	0.923899	0.910482	0.891614	0.891614	0.980109	0.942658
30202	4770	91586	91586	91229	0.996102	17506895	17506895	12734179	4772716	0	1	0	0.973501	0.721959	2669.64	0.996226	0.964361	0.964361	0.964361	0.964361	0.964361	0.916771	0.891614	0.978046	0.93973
30204	4770	77694	77694	77347	0.995534	14866769	14866769	10821997	4044772	0	1	0	0.974239	0.721895	2268.76	0.964361	0.964361	0.964361	0.923899	0.923899	0.903354	0.891614	0.891614	0.978893	0.941631
30254	4770	71524	71524	71252	0.996197	13878455	13878455	10173790	3704665	0	1	0	0.981106	0.72661	2132.87	0.964361	0.964361	0.964361	0.91153	0.891614	0.891614	0.891614	0.891614	0.978962	0.940875
30283	4770	46296	46296	46162	0.997106	8939839	8939839	6517231	2422608	0	1	0	0.975681	0.724128	1366.3	0.964361	0.964361	0.923899	0.911321	0.891614	0.891614	0.891614	0.792243	0.981749	0.946989
30296	4770	71107	71107	70813	0.995865	13667938	13667938	9989076	3678862	0	1	0	0.978131	0.724574	2094.15	0.964361	0.964361	0.964361	0.923899	0.907966	0.891614	0.891614	0.891614	0.979603	0.942793
30352	4770	55859	55859	55657	0.996384	10845219	10845219	7969634	2875585	0	1	0	0.9835	0.727293	1670.78	0.923899	0.923899	0.923899	0.923899	0.902935	0.891614	0.891614	0.891614	0.980154	0.942361
30361	4770	45332	45332	45134	0.995632	8824959	8824959	6485893	2339066	0	1	0	0.98363	0.727336	1359.73	0.923899	0.923899	0.923899	0.901258	0.891614	0.891614	0.891614	0.855765	0.979413	0.940776
30362	4770	51239	51239	51052	0.99635	9969358	9969358	7326123	2643235	0	1	0	0.983516	0.727056	1535.87	0.923899	0.923899	0.923899	0.908595	0.891614	0.891614	0.891195	0.855765	0.978685	0.939347
30388	4770	73343	73343	73014	0.995514	14078765	14078765	10298748	3780017	0	1	0	0.979026	0.725121	2159.07	0.964361	0.964361	0.964361	0.901468	0.891614	0.891614	0.891614	0.891614	0.97711	0.937351
30407	4770	62424	62424	62198	0.99638	12071549	12071549	8826124	3245425	0	1	0	0.978547	0.725438	1850.34	0.964361	0.964361	0.964361	0.923899	0.923899	0.906289	0.891614	0.891614	0.978787	0.940887
30452	4770	55632	55632	55452	0.996764	10668298	10668298	7792718	2875580	0	1	0	0.977616	0.724508	1633.69	0.964361	0.964361	0.923899	0.906499	0.891614	0.891614	0.891614	0.891405	0.97908	0.941056
30454	4770	53373	53373	53138	0.995597	10299727	10299727	7555793	2743934	0	1	0	0.981813	0.725642	1584.02	0.964361	0.923899	0.923899	0.923899	0.923899	0.903145	0.891614	0.891614	0.97696	0.936139
30461	4770	64523	64523	64279	0.996218	12462172	12462172	9127210	3334962	0	1	0	0.980209	0.725669	1913.46	0.964361	0.964361	0.923899	0.923899	0.907966	0.891614	0.891614	0.891614	0.978494	0.939702
30469	4770	77330	77330	77016	0.995939	14961727	14961727	10934676	4027051	0	1	0	0.978135	0.724463	2292.38	0.964361	0.964361	0.964361	0.964151	0.923899	0.918449	0.897484	0.891614	0.979033	0.941509
30478	4770	34720	34720	34575	0.995824	6771121	6771121	4975383	1795738	0	1	0	0.983423	0.727408	1043.06	0.964361	0.964361	0.923899	0.923899	0.906918	0.891614	0.891614	0.891614	0.979285	0.941155
30479	4770	74029	74029	73776	0.996582	14423124	14423124	10579621	3843503	0	1	0	0.981715	0.727891	2217.95	0.964361	0.964361	0.923899	0.923899	0.923899	0.923899	0.906918	0.891614	0.978385	0.939508
30528	4770	44856	44856	44671	0.995876	8831283	8831283	6517562	2313721	0	1	0	0.987725	0.730576	1366.37	0.964361	0.964361	0.964361	0.964361	0.951782	0.932075	0.932075	0.891614	0.977327	0.93645
30568	4770	75274	75274	75022	0.996652	14373181	14373181	10468152	3905029	0	1	0	0.974746	0.722604	2194.58	0.923899	0.923899	0.923899	0.923899	0.923899	0.901258	0.891614	0.855765	0.979956	0.942982
30571	4770	78742	78742	78419	0.995898	15129467	15129467	11074953	4054514	0	1	0	0.979699	0.725566	2321.79	0.964361	0.964361	0.923899	0.923899	0.923899	0.909853	0.855765	0.855765	0.97911	0.942051
30575	4770	47016	47016	46847	0.996405	9248796	9248796	6816524	2432272	0	1	0	0.986398	0.730396	1429.04	0.964361	0.964361	0.964361	0.964361	0.932075	0.932075	0.932075	0.891614	0.978587	0.939222
30580	4770	39588	39588	39441	0.996287	7847910	7847910	5788494	2059416	0	1	0	0.987157	0.730467	1213.52	0.964361	0.964361	0.964361	0.951782	0.932075	0.932075	0.932075	0.891614	0.978946	0.939065
30586	4770	30629	30629	30517	0.996343	6077741	6077741	4483566	1594175	0	1	0	0.987315	0.731022	939.951	0.964361	0.964361	0.964361	0.943816	0.932075	0.891614	0.891614	0.891614	0.978659	0.938822
30606	4770	43428	43428	43272	0.996408	8577715	8577715	6322338	2255377	0	1	0	0.986463	0.729775	1325.44	0.964361	0.964361	0.964361	0.923899	0.900839	0.891614	0.891614	0.891614	0.979381	0.9411
30637	4770	32812	32812	32691	0.996312	6432815	6432815	4739101	1693714	0	1	0	0.985983	0.728692	993.522	0.964361	0.964361	0.911321	0.891614	0.891614	0.891614	0.855765	0.855765	0.979263	0.940898
30638	4770	38977	38977	38825	0.9961	7745014	7745014	5720869	2024145	0	1	0	0.988586	0.731352	1199.34	0.964361	0.964361	0.964361	0.949686	0.891614	0.891614	0.891614	0.891614	0.979429	0.939535
30650	4770	68992	68992	68737	0.996304	13154478	13154478	9630271	3524207	0	1	0	0.979804	0.725277	2018.92	0.923899	0.923899	0.923899	0.923899	0.901048	0.891614	0.863732	0.855765	0.978465	0.940493
30654	4770	45150	45150	44986	0.996368	8869864	8869864	6527251	2342613	0	1	0	0.98489	0.728962	1368.4	0.964361	0.964361	0.964361	0.911321	0.891614	0.891614	0.891614	0.891614	0.978812	0.939527
30655	4770	24148	24148	24034	0.995279	4767771	4767771	3528692	1239079	0	1	0	0.990542	0.730766	739.768	0.923899	0.923899	0.923899	0.903145	0.890985	0.830818	0.830818	0.790776	0.979733	0.940105
30656	4770	35806	35806	35666	0.99609	7071384	7071384	5216704	1854680	0	1	0	0.987339	0.730035	1093.65	0.964361	0.964361	0.964361	0.931866	0.891614	0.891614	0.891614	0.891614	0.977328	0.936206
30664	4770	54947	54947	54744	0.996306	10641497	10641497	7802661	2838836	0	1	0	0.981329	0.725728	1635.78	0.964361	0.964361	0.923899	0.923899	0.923899	0.906289	0.898323	0.891614	0.979027	0.939908
30671	4770	50339	50339	50121	0.995669	9897590	9897590	7309577	2588013	0	1	0	0.98841	0.731225	1532.41	0.964361	0.964361	0.964361	0.923899	0.891614	0.891614	0.891614	0.891614	0.977849	0.937667
30679	4770	50907	50907	50704	0.996012	10139174	10139174	7495730	2643444	0	1	0	0.989432	0.730981	1571.43	0.964361	0.964361	0.964361	0.963941	0.932075	0.932075	0.931866	0.891614	0.978078	0.937578
30684	4770	68372	68372	68121	0.996329	13171527	13171527	9645745	3525782	0	1	0	0.980108	0.72573	2022.17	0.923899	0.923899	0.923899	0.88805	0.867505	0.855765	0.855765	0.855765	0.980623	0.944508
30694	4770	55077	55077	54864	0.996133	10524537	10524537	7651337	2873200	0	1	0	0.972991	0.720905	1604.05	0.964361	0.964361	0.923899	0.891614	0.891614	0.891614	0.891614	0.891614	0.978556	0.940712
30697	4770	73085	73085	72814	0.996292	14025900	14025900	10194911	3830989	0	1	0	0.972808	0.721824	2137.3	0.964361	0.964361	0.923899	0.923899	0.911321	0.903145	0.891614	0.891614	0.980158	0.944491
30716	4770	72334	72334	72062	0.99624	13894655	13894655	10145335	3749320	0	1	0	0.977222	0.724264	2126.9	0.964361	0.964361	0.923899	0.923899	0.903145	0.891614	0.891614	0.891614	0.979125	0.941616
30722	4770	53664	53664	53442	0.995863	10261075	10261075	7475384	2785691	0	1	0	0.975024	0.722547	1567.17	0.964361	0.964361	0.964361	0.923899	0.903774	0.891614	0.891614	0.891614	0.977296	0.938464
30735	4770	69997	69997	69732	0.996214	13429319	13429319	9819426	3609893	0	1	0	0.978603	0.725341	2058.58	0.964361	0.964361	0.923899	0.909015	0.891614	0.891614	0.891614	0.891614	0.977353	0.937719
30750	4770	54369	54369	54199	0.996873	10520112	10520112	7673779	2846333	0	1	0	0.976255	0.724373	1608.76	0.964361	0.964361	0.964361	0.910692	0.891614	0.891614	0.891614	0.891614	0.980687	0.94527
30754	4770	67586	67586	67341	0.996375	13110378	13110378	9571172	3539206	0	1	0	0.977067	0.724377	2006.54	0.964361	0.964361	0.964361	0.891614	0.891614	0.891614	0.891614	0.891614	0.979804	0.943094
30758	4770	80528	80528	80209	0.996039	15787257	15787257	11608366	4178891	0	1	0	0.984099	0.727601	2433.62	0.964361	0.964361	0.923899	0.923899	0.923899	0.908805	0.903354	0.891614	0.980038	0.94165
30764	4770	54607	54607	54340	0.995111	10589025	10589025	7761493	2827532	0	1	0	0.980988	0.725512	1627.15	0.964361	0.964361	0.964361	0.923899	0.923899	0.911321	0.901887	0.891614	0.97704	0.93639
30773	4770	53000	53000	52766	0.995585	10485721	10485721	7755459	2730262	0	1	0	0.989883	0.73132	1625.88	0.964361	0.964361	0.964361	0.923899	0.923899	0.903145	0.891614	0.891614	0.978198	0.937063
30790	4770	49671	49671	49525	0.997061	9565412	9565412	6990354	2575058	0	1	0	0.97807	0.72445	1465.48	0.964361	0.923899	0.923899	0.923899	0.923899	0.91153	0.905031	0.891614	0.980194	0.942928
30794	4770	49002	49002	48812	0.996123	9533158	9533158	6991011	2542147	0	1	0	0.981472	0.725376	1465.62	0.964361	0.964361	0.923899	0.923899	0.923899	0.908595	0.891614	0.891614	0.980519	0.943761
30803	4770	59956	59956	59690	0.995563	11694064	11694064	8594002	3100062	0	1	0	0.983568	0.727053	1801.68	0.964361	0.964361	0.964361	0.923899	0.923899	0.90608	0.891614	0.891614	0.976933	0.93581
30844	4770	67422	67422	67153	0.99601	13050924	13050924	9561209	3489715	0	1	0	0.980497	0.726513	2004.45	0.964361	0.964361	0.923899	0.923899	0.923899	0.906918	0.901258	0.891614	0.979618	0.94227
30855	4770	41875	41875	41709	0.996036	8307460	8307460	6138244	2169216	0	1	0	0.988895	0.730714	1286.84	0.964361	0.964361	0.964361	0.947379	0.891614	0.891614	0.891614	0.891614	0.97846	0.938063
30869	4770	73489	73489	73219	0.996326	14062777	14062777	10223368	3839409	0	1	0	0.972965	0.721135	2143.26	0.964361	0.964361	0.964361	0.923899	0.900419	0.891614	0.891614	0.891614	0.97992	0.944354
30874	4770	62434	62434	62239	0.996877	11917376	11917376	8675227	3242149	0	1	0	0.97426	0.722045	1818.71	0.964361	0.964361	0.923899	0.923899	0.923899	0.911321	0.901258	0.891614	0.980018	0.943458
30892	4770	77474	77474	77206	0.996541	14972557	14972557	10965135	4007422	0	1	0	0.98015	0.725457	2298.77	0.923899	0.923899	0.923899	0.923899	0.923899	0.923899	0.907966	0.891614	0.979931	0.943239
30894	4770	64403	64403	64218	0.997127	12426336	12426336	9087205	3339131	0	1	0	0.978727	0.724683	1905.07	0.923899	0.923899	0.923899	0.91153	0.891614	0.855765	0.855765	0.855765	0.979411	0.941456
30899	4770	76656	76656	76388	0.996504	14782257	14782257	10823248	3959009	0	1	0	0.979922	0.726447	2269.02	0.964361	0.964361	0.964361	0.923899	0.92369	0.903354	0.891614	0.891614	0.97969	0.94195
30918	4770	55020	55020	54806	0.996111	10706998	10706998	7847870	2859128	0	1	0	0.980976	0.725841	1645.26	0.964361	0.964361	0.923899	0.923899	0.923899	0.903354	0.891614	0.891614	0.98061	0.944809
30926	4770	91132	91132	90751	0.995819	17377945	17377945	12626780	4751165	0	1	0	0.972453	0.720922	2647.12	0.964361	0.964361	0.964361	0.964151	0.923899	0.923899	0.906709	0.891614	0.978625	0.941271
30944	4770	69374	69374	69054	0.995387	13354168	13354168	9768682	3585486	0	1	0	0.979025	0.724503	2047.94	0.964361	0.964361	0.964361	0.923899	0.90587	0.891614	0.891614	0.891614	0.976319	0.935195
30959	4770	81142	81142	80831	0.996167	15490824	15490824	11288599	4202225	0	1	0	0.975304	0.721899	2366.58	0.964361	0.923899	0.923899	0.923899	0.923899	0.903354	0.891614	0.891614	0.979352	0.942833
30973	4770	90552	90552	90169	0.99577	17424754	17424754	12846371	4578383	0	1	0	0.986707	0.728969	2693.16	0.998532	0.964361	0.923899	0.923899	0.923899	0.911111	0.902306	0.851572	0.976894	0.936898
30976	4770	60827	60827	60598	0.996235	11932017	11932017	8780370	3151647	0	1	0	0.984858	0.729253	1840.75	0.964361	0.964361	0.964361	0.964361	0.964361	0.94717	0.932075	0.891614	0.978923	0.939716
30994	4770	64308	64308	64142	0.997419	12591502	12591502	9204123	3387379	0	1	0	0.978316	0.726824	1929.59	0.964361	0.923899	0.891614	0.891614	0.891614	0.891614	0.891614	0.855765	0.980563	0.943756
30995	4770	47702	47702	47476	0.995262	9371749	9371749	6916638	2455111	0	1	0	0.987754	0.728913	1450.03	0.964151	0.923899	0.923899	0.91153	0.901468	0.891614	0.891614	0.855765	0.97825	0.938139
31002	4770	87762	87762	87457	0.996525	17457091	17457091	12980664	4476427	0	1	0	0.995175	0.738102	2721.31	0.964361	0.964361	0.964361	0.923899	0.906709	0.891614	0.891614	0.891614	0.979325	0.940655
31008	4770	75237	75237	74956	0.996265	14399403	14399403	10494605	3904798	0	1	0	0.97543	0.722388	2200.13	0.964361	0.964361	0.923899	0.903354	0.891614	0.891614	0.855765	0.855765	0.978728	0.940929
31012	4770	51096	51096	50933	0.99681	9978927	9978927	7338381	2640546	0	1	0	0.984217	0.728232	1538.44	0.923899	0.923899	0.923899	0.923899	0.911111	0.891614	0.891614	0.866667	0.9807	0.943364
31013	4770	53136	53136	52966	0.996801	10364489	10364489	7631241	2733248	0	1	0	0.985421	0.730116	1599.84	0.964361	0.964361	0.923899	0.923899	0.901258	0.891614	0.891614	0.891614	0.978649	0.938525
31035	4770	68074	68074	67814	0.996181	13092049	13092049	9530528	3561521	0	1	0	0.97428	0.72252	1998.01	0.964361	0.964361	0.964361	0.923899	0.891614	0.891614	0.891614	0.891614	0.979964	0.944422
31038	4770	74780	74780	74510	0.996389	14274266	14274266	10352332	3921934	0	1	0	0.970642	0.719855	2170.3	0.964361	0.964361	0.964361	0.964361	0.911111	0.901887	0.891614	0.891614	0.979245	0.941379
31054	4770	55805	55805	55590	0.996147	10886791	10886791	7999439	2887352	0	1	0	0.983409	0.729338	1677.03	0.964361	0.964361	0.964361	0.910901	0.891614	0.891614	0.891614	0.891614	0.979346	0.94156
31057	4770	63183	63183	62962	0.996502	12017578	12017578	8755608	3261970	0	1	0	0.975088	0.722299	1835.56	0.923899	0.923899	0.923899	0.923899	0.891614	0.891195	0.855765	0.830818	0.97968	0.942207
31064	4770	31069	31069	30972	0.996878	6065995	6065995	4461953	1604042	0	1	0	0.984459	0.727504	935.42	0.964361	0.923899	0.923899	0.891614	0.891614	0.891614	0.891614	0.891614	0.979247	0.940556
31103	4770	63667	63667	63454	0.996654	12483590	12483590	9205947	3277643	0	1	0	0.986969	0.729188	1929.97	0.923899	0.923899	0.923899	0.923899	0.906918	0.891614	0.891614	0.891614	0.98087	0.94344
31100	4770	33139	33139	33018	0.996349	6590077	6590077	4874784	1715293	0	1	0	0.99001	0.730704	1021.97	0.964151	0.923899	0.891614	0.891614	0.855346	0.790776	0.790566	0.790356	0.981265	0.942568
31097	4770	70328	70328	70072	0.99636	13786769	13786769	10137041	3649728	0	1	0	0.984064	0.727218	2125.17	0.891195	0.834591	0.834591	0.834591	0.834591	0.834591	0.834591	0.819497	0.980298	0.942968
31090	4770	60775	60775	60538	0.9961	11917719	11917719	8782815	3134904	0	1	0	0.986314	0.728993	1841.26	0.923899	0.923899	0.923899	0.923899	0.92369	0.903354	0.891614	0.891405	0.979656	0.941293
31087	4770	85650	85650	85347	0.996462	16544451	16544451	12121588	4422863	0	1	0	0.980577	0.725876	2541.21	0.923899	0.923899	0.923899	0.923899	0.923899	0.923899	0.923899	0.866667	0.981564	0.946649
31084	4770	78236	78236	77947	0.996306	15224948	15224948	11195117	4029831	0	1	0	0.984118	0.727601	2346.98	0.959539	0.924319	0.923899	0.923899	0.923899	0.910901	0.901258	0.891614	0.979905	0.942306
30139	4770	69442	69442	69233	0.99699	13289067	13289067	9693360	3595707	0	1	0	0.976235	0.72332	2032.15	0.964361	0.964361	0.964361	0.964361	0.900629	0.891614	0.891614	0.891614	0.979957	0.942947
30149	4770	69199	69199	69019	0.997399	13332205	13332205	9731469	3600736	0	1	0	0.976902	0.72507	2040.14	0.964361	0.964361	0.964361	0.964361	0.943606	0.891614	0.891614	0.891614	0.981068	0.944704
30169	4770	72911	72911	72674	0.996749	13969116	13969116	10201765	3767351	0	1	0	0.977419	0.72451	2138.73	0.964361	0.964361	0.964361	0.964361	0.964361	0.951572	0.902935	0.891614	0.978662	0.940264
30179	4770	58253	58253	57997	0.995605	11318863	11318863	8326355	2992508	0	1	0	0.984525	0.727414	1745.57	1	0.955765	0.923899	0.923899	0.901468	0.891614	0.891614	0.891614	0.977334	0.936113
30188	4770	4420	4420	4409	0.997511	848488	848488	618293	230195	0	1	0	0.975266	0.722922	129.621	0.964361	0.964151	0.891614	0.855346	0.815723	0.74109	0.740881	0.493501	0.979573	0.941096
30211	4770	56783	56783	56579	0.996407	11024931	11024931	8062625	2962306	0	1	0	0.978757	0.724803	1690.28	0.964361	0.964361	0.964361	0.941509	0.932075	0.932075	0.932075	0.891614	0.980117	0.943405
30212	4770	59966	59966	59779	0.996882	11502821	11502821	8408933	3093888	0	1	0	0.978388	0.724658	1762.88	0.964361	0.964361	0.964361	0.903983	0.891614	0.891614	0.891614	0.891614	0.979654	0.942763
30218	4770	72926	72926	72654	0.99627	14203148	14203148	10441486	3761662	0	1	0	0.983903	0.72824	2188.99	0.964361	0.964361	0.964361	0.964361	0.964361	0.943816	0.932075	0.932075	0.97739	0.936764
30243	4770	54717	54717	54495	0.995943	10851656	10851656	8023656	2828000	0	1	0	0.98958	0.731923	1682.11	0.964361	0.964361	0.964361	0.964361	0.964361	0.94696	0.891614	0.891614	0.978629	0.938932
30286	4770	49222	49222	49048	0.996465	9590354	9590354	7048695	2541659	0	1	0	0.983668	0.727243	1477.71	0.923899	0.923899	0.923899	0.923899	0.901468	0.891614	0.891614	0.855765	0.978661	0.938968
30287	4770	79825	79825	79515	0.996117	15199979	15199979	11116396	4083583	0	1	0	0.978804	0.724349	2330.48	1	0.974843	0.923899	0.923899	0.923899	0.909853	0.891614	0.891614	0.977462	0.938052
30351	4770	70676	70676	70449	0.996788	13558841	13558841	9885433	3673408	0	1	0	0.97577	0.723008	2072.42	0.964361	0.923899	0.923899	0.923899	0.923899	0.910063	0.903354	0.891614	0.981622	0.946195
30380	4770	71293	71293	71061	0.996746	13659589	13659589	9954526	3705063	0	1	0	0.975343	0.723146	2086.9	0.964361	0.964361	0.964361	0.964361	0.91153	0.900839	0.891614	0.891614	0.97959	0.941994
30398	4770	59035	59035	58800	0.996019	11517899	11517899	8535775	2982124	0	1	0	0.991846	0.732898	1789.47	0.923899	0.923899	0.923899	0.923899	0.92369	0.871279	0.838365	0.79434	0.978133	0.936953
30462	4770	43523	43523	43393	0.997013	8540210	8540210	6290111	2250099	0	1	0	0.985744	0.729813	1318.68	0.964361	0.964361	0.964361	0.964361	0.948218	0.931866	0.891614	0.891614	0.978201	0.938455
30464	4770	69320	69320	69024	0.99573	13664502	13664502	10065412	3599090	0	1	0	0.985853	0.729139	2110.15	0.964361	0.964361	0.964361	0.964361	0.964361	0.946541	0.940252	0.891614	0.978096	0.938235
30467	4770	48070	48070	47934	0.997171	9417866	9417866	6939309	2478557	0	1	0	0.986139	0.730155	1454.78	0.964361	0.964361	0.964361	0.951782	0.932075	0.932075	0.932075	0.891614	0.978919	0.940156
30473	4770	42545	42545	42372	0.995934	8418800	8418800	6200851	2217949	0	1	0	0.98577	0.729708	1299.97	0.964361	0.964361	0.964361	0.964361	0.891614	0.891614	0.891614	0.891614	0.978812	0.939447
30482	4770	56705	56705	56494	0.996279	11002573	11002573	8065949	2936624	0	1	0	0.981151	0.726323	1690.97	0.964361	0.964361	0.92956	0.92369	0.901258	0.891614	0.891614	0.891614	0.978863	0.940385
30491	4770	52665	52665	52474	0.996373	10327250	10327250	7616763	2710487	0	1	0	0.987098	0.730409	1596.81	0.964361	0.964361	0.964361	0.964361	0.901258	0.891614	0.891614	0.891614	0.978471	0.938986
30497	4770	64425	64425	64206	0.996601	12500222	12500222	9165144	3335078	0	1	0	0.981287	0.72648	1921.41	0.964361	0.964361	0.923899	0.923899	0.91174	0.903354	0.891614	0.891614	0.980233	0.94308
30542	4770	60857	60857	60605	0.995859	11723662	11723662	8589667	3133995	0	1	0	0.98059	0.725048	1800.77	0.964361	0.923899	0.923899	0.923899	0.901468	0.891614	0.891614	0.855765	0.978068	0.938572
30565	4770	43718	43718	43543	0.995997	8567236	8567236	6290880	2276356	0	1	0	0.982755	0.727607	1318.84	0.964361	0.964361	0.964361	0.964361	0.891614	0.891614	0.891614	0.891614	0.977989	0.937988
30576	4770	60717	60717	60444	0.995504	11817095	11817095	8681634	3135461	0	1	0	0.983253	0.727718	1820.05	0.964361	0.964361	0.964361	0.963732	0.92369	0.901468	0.891614	0.891614	0.976942	0.936504
30581	4770	41006	41006	40848	0.996147	8090714	8090714	5968372	2122342	0	1	0	0.987287	0.730152	1251.23	0.964361	0.964361	0.964151	0.932075	0.891614	0.891614	0.891614	0.891614	0.978059	0.937723
30589	4770	64864	64864	64613	0.99613	12534530	12534530	9179499	3355031	0	1	0	0.980134	0.725908	1924.42	0.964361	0.964361	0.964361	0.923899	0.923899	0.910273	0.891614	0.891614	0.978224	0.939306
30612	4770	35344	35344	35236	0.996944	7020905	7020905	5173150	1847755	0	1	0	0.986135	0.729821	1084.52	0.964361	0.964361	0.964361	0.901258	0.891614	0.891614	0.891614	0.891614	0.98017	0.94273
30635	4770	66012	66012	65761	0.996198	12912098	12912098	9489170	3422928	0	1	0	0.983571	0.728192	1989.34	0.964361	0.964361	0.964361	0.923899	0.923899	0.91153	0.902935	0.891614	0.978284	0.939048
30641	4770	34307	34307	34176	0.996182	6850691	6850691	5097211	1753480	0	1	0	0.995801	0.735126	1068.6	0.964361	0.964361	0.931656	0.891614	0.891614	0.891614	0.891614	0.866667	0.978224	0.936747
30647	4770	70975	70975	70696	0.996069	13633329	13633329	9970046	3663283	0	1	0	0.978745	0.724218	2090.16	1	0.934382	0.923899	0.923899	0.911111	0.891614	0.891614	0.855765	0.979338	0.942237
30649	4770	12415	12415	12386	0.997664	2380753	2380753	1738325	642428	0	1	0	0.977217	0.725371	364.429	0.964361	0.923899	0.92369	0.891614	0.891614	0.855346	0.815723	0.7413	0.979153	0.941828
30651	4770	47464	47464	47282	0.996166	9270562	9270562	6846586	2423976	0	1	0	0.988422	0.730499	1435.34	0.964361	0.964361	0.923899	0.923899	0.901677	0.891614	0.891614	0.891614	0.976148	0.934128
30653	4770	48094	48094	47920	0.996382	9333225	9333225	6840526	2492699	0	1	0	0.980917	0.727341	1434.07	0.964361	0.923899	0.923899	0.909015	0.891614	0.891614	0.891614	0.891614	0.979048	0.940962
30662	4770	42142	42142	42008	0.99682	8286436	8286436	6101483	2184953	0	1	0	0.985467	0.729002	1279.14	0.964361	0.923899	0.923899	0.91174	0.891614	0.891614	0.891614	0.830818	0.980353	0.94149
30686	4770	61521	61521	61282	0.996115	11931772	11931772	8771825	3159947	0	1	0	0.983919	0.72809	1838.96	0.923899	0.923899	0.923899	0.923899	0.901468	0.891614	0.861635	0.855765	0.97916	0.940651
30691	4770	61976	61976	61771	0.996692	12083613	12083613	8897888	3185725	0	1	0	0.985518	0.729289	1865.39	0.923899	0.923899	0.923899	0.923899	0.923899	0.923899	0.911111	0.855765	0.980726	0.943287
30693	4770	59477	59477	59262	0.996385	11375145	11375145	8264427	3110718	0	1	0	0.972367	0.720845	1732.58	0.964361	0.964361	0.923899	0.923899	0.906918	0.891614	0.891614	0.891614	0.979819	0.94332
30701	4770	61476	61476	61248	0.996291	11784236	11784236	8602174	3182062	0	1	0	0.97697	0.723771	1803.39	0.964361	0.964361	0.923899	0.911111	0.891614	0.891614	0.891614	0.891614	0.979029	0.941014
30704	4770	76754	76754	76466	0.996248	14881299	14881299	10923220	3958079	0	1	0	0.982391	0.726649	2289.98	0.964361	0.964361	0.923899	0.923899	0.923899	0.918449	0.867296	0.855765	0.980229	0.94292
30710	4770	81691	81691	81428	0.996781	15608484	15608484	11332712	4275772	0	1	0	0.971735	0.721057	2375.83	0.964361	0.964361	0.964361	0.964361	0.923899	0.923899	0.909853	0.891614	0.980562	0.944796
30717	4770	68455	68455	68217	0.996523	13128789	13128789	9588041	3540748	0	1	0	0.977417	0.723959	2010.07	0.923899	0.923899	0.923899	0.923899	0.923899	0.91782	0.908176	0.891614	0.980089	0.94347
30728	4770	80652	80652	80321	0.995896	15581577	15581577	11454459	4127118	0	1	0	0.98387	0.726728	2401.35	0.964361	0.964361	0.923899	0.923899	0.911321	0.901258	0.891614	0.891614	0.978747	0.940358
30732	4770	90409	90409	90083	0.996394	17320505	17320505	12660236	4660269	0	1	0	0.978263	0.724967	2654.14	0.964361	0.964361	0.923899	0.923899	0.92369	0.903354	0.891614	0.891614	0.977767	0.93872
30734	4770	62894	62894	62711	0.99709	12201039	12201039	8955002	3246037	0	1	0	0.982298	0.726873	1877.36	0.964361	0.964361	0.923899	0.923899	0.909015	0.901048	0.891614	0.891614	0.980283	0.942703
30739	4770	63183	63183	62967	0.996581	12365826	12365826	9081078	3284748	0	1	0	0.982853	0.728462	1903.79	0.964361	0.964361	0.964361	0.964361	0.923899	0.902096	0.891614	0.891614	0.980573	0.944199
30742	4770	50320	50320	50138	0.996383	9888524	9888524	7270819	2617705	0	1	0	0.984071	0.729083	1524.28	0.964361	0.964361	0.964361	0.911321	0.891614	0.891614	0.891614	0.891614	0.980506	0.943474
30747	4770	48998	48998	48824	0.996449	9506268	9506268	6970249	2536019	0	1	0	0.981325	0.725929	1461.27	0.964361	0.923899	0.923899	0.923899	0.891614	0.891614	0.855765	0.855765	0.980885	0.944552
30752	4770	42765	42765	42613	0.996446	8450523	8450523	6239127	2211396	0	1	0	0.988131	0.730292	1307.99	0.964361	0.964361	0.923899	0.923899	0.891614	0.891614	0.891614	0.866667	0.979673	0.940292
30765	4770	20576	20576	20512	0.99689	4037465	4037465	2981523	1055942	0	1	0	0.988334	0.729766	625.057	0.923899	0.923899	0.911321	0.891614	0.866667	0.866667	0.866667	0.753669	0.979542	0.940234
30774	4770	56338	56338	56148	0.996627	10999210	10999210	8082800	2916410	0	1	0	0.983501	0.727558	1694.51	0.964361	0.923899	0.923899	0.88805	0.874423	0.86478	0.830818	0.830818	0.981038	0.94342
30806	4770	67575	67575	67324	0.996286	13128221	13128221	9624930	3503291	0	1	0	0.98122	0.726428	2017.81	0.964361	0.964361	0.964361	0.964361	0.964361	0.911111	0.891614	0.891614	0.97919	0.941268
30811	4770	74707	74707	74352	0.995248	14429628	14429628	10579680	3849948	0	1	0	0.981278	0.725098	2217.96	0.964361	0.923899	0.923899	0.923899	0.923899	0.910482	0.901468	0.891614	0.976349	0.935093
30830	4770	78102	78102	77780	0.995877	15183315	15183315	11154445	4028870	0	1	0	0.983232	0.727623	2338.46	0.964361	0.964361	0.964361	0.923899	0.923899	0.908805	0.901048	0.891614	0.978415	0.938937
30853	4770	45186	45186	45000	0.995884	9018234	9018234	6677198	2341036	0	1	0	0.99094	0.732585	1399.83	0.964361	0.964361	0.964361	0.943396	0.891614	0.891614	0.891614	0.891614	0.97891	0.939803
30862	4770	37559	37559	37436	0.996725	7437911	7437911	5498024	1939887	0	1	0	0.989305	0.731185	1152.63	0.964361	0.964361	0.951153	0.891614	0.891614	0.891614	0.891614	0.891614	0.978772	0.939198
30868	4770	61561	61561	61313	0.995971	11852139	11852139	8629509	3222630	0	1	0	0.97446	0.721458	1809.12	0.964361	0.964361	0.964361	0.910273	0.891614	0.891614	0.891614	0.891614	0.980453	0.944324
30881	4770	76666	76666	76446	0.99713	14646149	14646149	10684467	3961682	0	1	0	0.976346	0.723762	2239.93	0.964361	0.964361	0.923899	0.923899	0.923899	0.903354	0.891614	0.891614	0.979278	0.941816
30885	4770	68280	68280	67999	0.995885	13090923	13090923	9575013	3515910	0	1	0	0.978912	0.725106	2007.34	0.964361	0.964361	0.923899	0.905241	0.891614	0.891614	0.891614	0.891614	0.977935	0.938961
30898	4770	44618	44618	44445	0.996123	8703755	8703755	6409824	2293931	0	1	0	0.98563	0.72769	1343.78	0.964361	0.964361	0.923899	0.92369	0.903145	0.891614	0.855765	0.830818	0.979802	0.941507
30910	4770	70581	70581	70314	0.996217	13441655	13441655	9791192	3650463	0	1	0	0.974894	0.722279	2052.66	0.964361	0.964361	0.964361	0.963941	0.901258	0.891614	0.891614	0.891614	0.977693	0.938045
30919	4770	46644	46644	46471	0.996291	9054097	9054097	6637655	2416442	0	1	0	0.981169	0.725167	1391.54	1	0.934382	0.923899	0.923899	0.91174	0.903145	0.891614	0.891614	0.978897	0.940244
30921	4770	71574	71574	71315	0.996381	13731978	13731978	10019682	3712296	0	1	0	0.976552	0.722186	2100.56	0.923899	0.923899	0.923899	0.923899	0.891614	0.891614	0.891614	0.855765	0.980171	0.943578
30933	4770	57534	57534	57345	0.996715	11086230	11086230	8124525	2961705	0	1	0	0.980818	0.726486	1703.25	0.923899	0.923899	0.923899	0.923899	0.903354	0.866667	0.866667	0.830818	0.980246	0.942502
30940	4770	71213	71213	70919	0.995872	13642460	13642460	9923113	3719347	0	1	0	0.973486	0.721708	2080.32	0.964361	0.964361	0.923899	0.923899	0.92369	0.901468	0.891614	0.891614	0.978635	0.940665
30941	4770	16046	16046	15975	0.995575	3078780	3078780	2278885	799895	0	1	0	0.990645	0.730201	477.754	0.923899	0.92348	0.721593	0.721593	0.683019	0.683019	0.667715	0.548637	0.978255	0.937481
30954	4770	61039	61039	60795	0.996003	11832424	11832424	8657948	3174476	0	1	0	0.9793	0.724174	1815.08	0.923899	0.923899	0.923899	0.923899	0.923899	0.903354	0.891614	0.891614	0.980167	0.943978
30967	4770	68038	68038	67789	0.99634	13032737	13032737	9484443	3548294	0	1	0	0.973981	0.722411	1988.35	0.964361	0.964361	0.964361	0.943816	0.891614	0.891614	0.891614	0.891614	0.979481	0.943332
30997	4770	69142	69142	68865	0.995994	13182979	13182979	9642676	3540303	0	1	0	0.978945	0.724988	2021.53	0.923899	0.923899	0.923899	0.923899	0.923899	0.923899	0.911111	0.815723	0.979337	0.942348
30999	4770	47624	47624	47461	0.996577	9360487	9360487	6912353	2448134	0	1	0	0.98833	0.73073	1449.13	0.959539	0.936059	0.923899	0.891614	0.891614	0.891614	0.891614	0.830818	0.979388	0.93964
31003	4770	20344	20344	20293	0.997493	4045912	4045912	2989100	1056812	0	1	0	0.988777	0.729975	626.646	0.964361	0.964361	0.923899	0.880922	0.866457	0.830818	0.830818	0.793291	0.98197	0.945217
31006	4770	67428	67428	67142	0.995758	12792840	12792840	9244544	3548296	0	1	0	0.967148	0.717284	1938.06	0.964361	0.964361	0.964361	0.964361	0.923899	0.909434	0.891614	0.891614	0.978319	0.940873
31015	4770	55232	55232	55061	0.996904	10619972	10619972	7758776	2861196	0	1	0	0.977787	0.725049	1626.58	0.964361	0.964361	0.923899	0.923899	0.911321	0.898742	0.891614	0.891614	0.979869	0.942792
31017	4770	54784	54784	54586	0.996386	10547047	10547047	7715158	2831889	0	1	0	0.979013	0.725796	1617.43	0.964361	0.964361	0.923899	0.923899	0.903354	0.891614	0.891614	0.891614	0.976798	0.936483
31036	4770	82781	82781	82498	0.996581	15933234	15933234	11627957	4305277	0	1	0	0.976729	0.724545	2437.73	0.964361	0.964361	0.964361	0.964361	0.964361	0.951572	0.902935	0.891614	0.979262	0.941812
31047	4770	61069	61069	60855	0.996496	11776860	11776860	8568514	3208346	0	1	0	0.973757	0.72226	1796.33	0.964361	0.964361	0.964361	0.923899	0.923899	0.903354	0.891614	0.891614	0.980719	0.945283
31058	4770	70145	70145	69863	0.99598	13588664	13588664	9956312	3632352	0	1	0	0.98061	0.726184	2087.28	0.964361	0.964361	0.964361	0.964361	0.964361	0.94696	0.932075	0.891614	0.977791	0.938486
31063	4770	61597	61597	61387	0.996591	11967846	11967846	8805242	3162604	0	1	0	0.984691	0.728889	1845.96	0.923899	0.923899	0.923899	0.923899	0.92369	0.881342	0.866667	0.830818	0.980006	0.942203
31073	4770	71800	71800	71546	0.996462	13766665	13766665	10080987	3685678	0	1	0	0.980051	0.72586	2113.41	0.923899	0.923899	0.923899	0.923899	0.923899	0.910901	0.891614	0.891614	0.980393	0.944408
31076	4770	70035	70035	69765	0.996145	13591723	13591723	9958607	3633116	0	1	0	0.980615	0.725793	2087.76	0.923899	0.923899	0.923899	0.923899	0.923899	0.923899	0.91195	0.891614	0.98114	0.94519
31089	4770	61185	61185	60992	0.996846	11886037	11886037	8711064	3174973	0	1	0	0.980864	0.725361	1826.22	0.964361	0.964361	0.923899	0.923899	0.923899	0.911111	0.903354	0.891614	0.981055	0.94478
31094	4770	103367	103367	103022	0.996662	19958239	19958239	14614244	5343995	0	1	0	0.980006	0.725575	3063.78	0.923899	0.923899	0.923899	0.923899	0.923899	0.923899	0.923899	0.891614	0.980649	0.944645
